# Supplementary material for: Associations of 6600 SomaScan proteins with demographic, lifestyle, environmental and health characteristics in Chinese adults
Source: Sci Rep. 2026 May 9;16:21236. doi: 10.1038/s41598-026-41444-z (PMC13346620; doi:10.1038/s41598-026-41444-z)
Supplement: Supplementary file 2 — Supplementary Material 2 [file 41598_2026_41444_MOESM2_ESM.xlsx]

## Sheet: Title page
Associations of 6600 SomaScan proteins with demographic, lifestyle, environmental and health characteristics in Chinese adults
Ka Hung Chan1*, Jonathan Clarke1*, Maria G Kakkoura1*, Andri Iona1, Baihan Wang1, Charlotte Clarke1, Neil Wright1, Pang Yao1, Mohsen Mazidi1, Pek Kei Im1, Maryam Rahmati1, Christiana Kartsonaki1, Sam Morris1, Hannah Fry1, Iona Y Millwood1, Robin G Walters1, Yiping Chen1, Huaidong Du1, Ling Yang1, Maxim Barnard1, Dan Valle Schmidt1, Yongmei Liu5, Canqing Yu2,3,4, Dianjianyi Sun2,3,4, Jun Lv2,3,4, …
1. Clinical Trial Service Unit, Nuffield Department of Population Health, University of Oxford, Oxford, UK
2. Department of Epidemiology & Biostatistics, School of Public Health, Peking University, Beijing, China
3. Peking University Center for Public Health and Epidemic Preparedness and Response, Beijing, China
4. Key Laboratory of Epidemiology of Major Diseases (Peking University), Ministry of Education, Beijing, China
5. NCDs Prevention and Control Department, Qingdao CDC, China
* Co-first author; †Co-corresponding author; # Members of the CKB Collaborative Group are shown in the Appendix.
Address for correspondence:
Assoc. Professor Derrick Bennett	or	Professor Zhengming Chen
CTSU, Big Data Institute,		CTSU, Big Data Institute,
Old Road Campus,		Old Road Campus
University of Oxford		University of Oxford
Oxford, OX3 7LF, UK		Oxford, OX3 7LF, UK
Tel: 44-1865-743949		Tel: 44-1865-743839
derrick.bennett@ndph.ox.ac.uk		zhengming.chen@ctsu.ox.ac.uk

## Sheet: eTable 1
aptname	seqid	seqidversion	somaid	target_full_name	target	uniprot	entrez_geneid	entrez_gene_symbol	type	dilution2
seq.10000.28	10000-28	3	SL019233	Beta-crystallin B2	CRBB2	P43320	1415	CRYBB2	Protein	0.2
seq.10001.7	10001-7	3	SL002564	RAF proto-oncogene serine/threonine-protein kinase	c-Raf	P04049	5894	RAF1	Protein	0.2
seq.10003.15	10003-15	3	SL019245	Zinc finger protein 41	ZNF41	P51814	7592	ZNF41	Protein	0.005
seq.10006.25	10006-25	3	SL019228	ETS domain-containing protein Elk-1	ELK1	P19419	2002	ELK1	Protein	0.2
seq.10008.43	10008-43	3	SL019234	Guanylyl cyclase-activating protein 1	GUC1A	P43080	2978	GUCA1A	Protein	0.2
seq.10010.10	10010-10	3	SL014943	Beclin-1	BECN1	Q14457	8678	BECN1	Protein	0.2
seq.10011.65	10011-65	3	SL019246	Inositol polyphosphate 5-phosphatase OCRL-1	OCRL	Q01968	4952	OCRL	Protein	0.2
seq.10012.5	10012-5	3	SL014669	SAM pointed domain-containing Ets transcription factor	SPDEF	O95238	25803	SPDEF	Protein	0.2
seq.10014.31	10014-31	3	SL007803	Zinc finger protein SNAI2	SLUG	O43623	6591	SNAI2	Protein	0.2
seq.10015.119	10015-119	3	SL014924	Voltage-gated potassium channel subunit beta-2	KCAB2	Q13303	8514	KCNAB2	Protein	0.2
seq.10022.207	10022-207	3	SL019229	DNA polymerase eta	POLH	Q9Y253	5429	POLH	Protein	0.2
seq.10023.32	10023-32	3	SL004071	Vitamin D3 receptor	VDR	P11473	7421	VDR	Protein	0.2
seq.10024.44	10024-44	3	SL019235	4-hydroxy-2-oxoglutarate aldolase, mitochondrial	HOGA1	Q86XE5	112817	HOGA1	Protein	0.2
seq.10025.1	10025-1	3	SL008018	Dihydrolipoyl dehydrogenase, mitochondrial	DLDH	P09622	1738	DLD	Protein	0.005
seq.10030.8	10030-8	3	SL006373	Adenine DNA glycosylase	MutY homolog	Q9UIF7	4595	MUTYH	Protein	0.2
seq.10035.6	10035-6	3	SL007389	Dual specificity protein phosphatase 4	DUS4	Q13115	1846	DUSP4	Protein	0.2
seq.10036.201	10036-201	3	SL019252	Zinc fingers and homeoboxes protein 3	ZHX3	Q9H4I2	23051	ZHX3	Protein	0.005
seq.10037.98	10037-98	3	SL025986	Sialic acid-binding Ig-like lectin 12:Ig-like V-type 2 domain, Isoform long	SIG12:Ig-like V-type 2	Q96PQ1	89858	SIGLEC12	Protein	0.2
seq.10039.32	10039-32	3	SL005262	Purine nucleoside phosphorylase	PNP	P00491	4860	PNP	Protein	0.005
seq.10040.63	10040-63	3	SL007662	Tumor protein 63	P73L	Q9H3D4	8626	TP63	Protein	0.2
seq.10041.3	10041-3	3	SL007226	Hepatocyte nuclear factor 4-alpha	HNF4A	P41235	3172	HNF4A	Protein	0.005
seq.10042.8	10042-8	3	SL015131	Serine/threonine-protein kinase Sgk3	SGK3	Q96BR1	100533105	SGK3	Protein	0.2
seq.10043.31	10043-31	3	SL019249	Bromodomain-containing protein 4	BRD4	O60885	23476	BRD4	Protein	0.2
seq.10044.12	10044-12	3	SL012823	Protein Wnt-10a	WN10A	Q9GZT5	80326	WNT10A	Protein	0.2
seq.10045.47	10045-47	3	SL010989	Cullin-3	CUL3	Q13618	8452	CUL3	Protein	0.2
seq.10046.55	10046-55	3	SL003727	Baculoviral IAP repeat-containing protein 2	cIAP-1	Q13490	329	BIRC2	Protein	0.2
seq.10047.12	10047-12	3	SL004553	Neutrophil cytosol factor 2	NCF-2	P19878	4688	NCF2	Protein	0.005
seq.10048.7	10048-7	3	SL011998	Core-binding factor subunit beta	PEBB	Q13951	865	CBFB	Protein	0.2
seq.10049.112	10049-112	3	SL019242	Telomeric repeat-binding factor 1	TERF1	P54274	7013	TERF1	Protein	0.2
seq.10053.5	10053-5	3	SL004474	Integrin-linked protein kinase	ILK1	Q13418	3611	ILK	Protein	0.2
seq.10054.3	10054-3	3	SL019232	Gigaxonin	GAN	Q9H2C0	8139	GAN	Protein	0.2
seq.10056.5	10056-5	3	SL007372	Forkhead box protein M1	FOXM1	Q08050	2305	FOXM1	Protein	0.2
seq.10058.1	10058-1	3	SL013796	UV excision repair protein RAD23 homolog A	RD23A	P54725	5886	RAD23A	Protein	0.2
seq.10063.10	10063-10	3	SL019237	E3 ubiquitin-protein ligase FANCL	FANCL	Q9NW38	55120	FANCL	Protein	0.2
seq.10064.12	10064-12	3	SL011550	Putative hydrolase RBBP9	RBBP9	O75884	10741	RBBP9	Protein	0.005
seq.10069.2	10069-2	3	SL013908	Peptidyl-prolyl cis-trans isomerase NIMA-interacting 1	PIN1	Q13526	5300	PIN1	Protein	0.2
seq.10070.22	10070-22	3	SL016406	1-phosphatidylinositol 4,5-bisphosphate phosphodiesterase gamma-2	PLCG2	P16885	5336	PLCG2	Protein	0.2
seq.10073.22	10073-22	3	SL011411	Tyrosyl-DNA phosphodiesterase 1	TYDP1	Q9NUW8	55775	TDP1	Protein	0.2
seq.10074.128	10074-128	3	SL014748	Bromodomain-containing protein 2	BRD2	P25440	6046	BRD2	Protein	0.2
seq.10075.75	10075-75	3	SL019254	Acyl-CoA-binding domain-containing protein 6	ACBD6	Q9BR61	84320	ACBD6	Protein	0.2
seq.10076.1	10076-1	3	SL019225	AP-4 complex subunit mu-1	AP4M1	O00189	9179	AP4M1	Protein	0.2
seq.10078.5	10078-5	3	SL007063	BAG family molecular chaperone regulator 3	BAG3	O95817	9531	BAG3	Protein	0.2
seq.10080.9	10080-9	3	SL019240	Translation initiation factor eIF-2B subunit alpha	EI2BA	Q14232	1967	EIF2B1	Protein	0.2
seq.10081.17	10081-17	3	SL019243	DNA-binding protein SATB2	SATB2	Q9UPW6	23314	SATB2	Protein	0.2
seq.10082.251	10082-251	3	SL019251	Neurofilament light polypeptide	NFL	P07196	4747	NEFL	Protein	0.005
seq.10085.25	10085-25	3	SL001714	Steroidogenic acute regulatory protein, mitochondrial	STAR	P49675	6770	STAR	Protein	0.005
seq.10086.39	10086-39	3	SL018882	Cystathionine beta-synthase	CBS	P35520	102724560	CBS	Protein	0.2
seq.10087.10	10087-10	3	SL003675	Alpha-crystallin A chain	Alpha crystallin A chain	P02489	102724652	CRYAA	Protein	0.2
seq.10088.37	10088-37	3	SL008014	Adenine phosphoribosyltransferase	APT	P07741	353	APRT	Protein	0.2
seq.10089.7	10089-7	3	SL019244	N-acetylserotonin O-methyltransferase-like protein	ASML	O95671	8623	ASMTL	Protein	0.2
seq.10336.3	10336-3	3	SL019100	E3 ubiquitin-protein ligase CHIP	CHIP	Q9UNE7	10273	STUB1	Protein	0.2
seq.10339.48	10339-48	3	SL001731	Gamma-enolase	NSE	P09104	2026	ENO2	Protein	0.2
seq.10342.55	10342-55	3	SL019096	E3 SUMO-protein ligase PIAS4	PIAS4	Q8N2W9	51588	PIAS4	Protein	0.2
seq.10344.334	10344-334	3	SL005173	Interleukin-10 receptor subunit alpha	IL-10 Ra	Q13651	3587	IL10RA	Protein	0.2
seq.10346.5	10346-5	3	SL007221	Signal transducer and activator of transcription 3	STAT3	P40763	6774	STAT3	Protein	0.2
seq.10351.51	10351-51	3	SL007108	Interferon regulatory factor 1	IRF1	P10914	3659	IRF1	Protein	0.2
seq.10354.57	10354-57	3	SL007221	Signal transducer and activator of transcription 3	STAT3	P40763	6774	STAT3	Protein	0.2
seq.10356.21	10356-21	3	SL000455	Transcription factor AP-1	c-Jun	P05412	3725	JUN	Protein	0.2
seq.10361.25	10361-25	3	SL014684	2'-5'-oligoadenylate synthase 1	OAS1	P00973	4938	OAS1	Protein	0.2
seq.10362.35	10362-35	3	SL002565	Myc proto-oncogene protein	c-Myc	P01106	4609	MYC	Protein	0.2
seq.10363.13	10363-13	3	SL004097	Mothers against decapentaplegic homolog 3	SMAD3	P84022	4088	SMAD3	Protein	0.2
seq.10364.6	10364-6	3	SL004101	Mothers against decapentaplegic homolog 2	SMAD2	Q15796	4087	SMAD2	Protein	0.2
seq.10365.132	10365-132	3	SL005184	Interleukin-23	IL-23	P29460|Q9NPF7	3593|51561	IL12B|IL23A	Protein	0.2
seq.10366.11	10366-11	3	SL001728	Platelet-derived growth factor receptor alpha	PDGFRA	P16234	5156	PDGFRA	Protein	0.2
seq.10367.62	10367-62	3	SL001716	Interleukin-12	IL-12	P29459|P29460	3592|3593	IL12A|IL12B	Protein	0.2
seq.10370.21	10370-21	3	SL004396	Signal transducer and activator of transcription 1-alpha/beta	STAT1	P42224	6772	STAT1	Protein	0.2
seq.10372.18	10372-18	3	SL007229	Signal transducer and activator of transcription 6	STAT6	P42226	6778	STAT6	Protein	0.2
seq.10382.1	10382-1	3	SL006803	Angiopoietin-related protein 3	ANGL3	Q9Y5C1	27329	ANGPTL3	Protein	0.005
seq.10390.21	10390-21	3	SL018971	E3 ubiquitin-protein ligase ZNRF3	ZNRF3	Q9ULT6	84133	ZNRF3	Protein	0.2
seq.10391.1	10391-1	3	SL006803	Angiopoietin-related protein 3	ANGL3	Q9Y5C1	27329	ANGPTL3	Protein	5e-05
seq.10396.6	10396-6	3	SL003755	Induced myeloid leukemia cell differentiation protein Mcl-1	Mcl-1	Q07820	4170	MCL1	Protein	0.2
seq.10398.110	10398-110	3	SL019275	Ankyrin repeat domain-containing protein 1	ANKR1	Q15327	27063	ANKRD1	Protein	0.2
seq.10418.36	10418-36	3	SL011111	Syntaxin-12	STX12	Q86Y82	23673	STX12	Protein	0.2
seq.10419.1	10419-1	3	SL014110	Scavenger receptor class A member 5	SCAR5	Q6ZMJ2	286133	SCARA5	Protein	0.2
seq.10420.30	10420-30	3	SL018037	Fas apoptotic inhibitory molecule 1	FAIM1	Q9NVQ4	55179	FAIM	Protein	0.2
seq.10424.31	10424-31	3	SL015264	Neural proliferation differentiation and control protein 1	NPDC1	Q9NQX5	56654	NPDC1	Protein	0.2
seq.10425.3	10425-3	3	SL017972	Beta-1,4-galactosyltransferase 5	B4GT5	O43286	9334	B4GALT5	Protein	0.2
seq.10426.21	10426-21	3	SL018004	Golgi SNAP receptor complex member 2	GOSR2	O14653	9570	GOSR2	Protein	0.2
seq.10428.1	10428-1	3	SL018045	Killer cell immunoglobulin-like receptor 2DS2	KI2S2	P43631	100132285	KIR2DS2	Protein	0.2
seq.10430.31	10430-31	3	SL025780	4F2 cell-surface antigen heavy chain:Cytoplasmic domain	4F2:CD	P08195	6520	SLC3A2	Protein	0.2
seq.10432.3	10432-3	3	SL018002	Uncharacterized protein KIAA1644	K1644	Q3SXP7	85352	SHISAL1	Protein	0.2
seq.10435.2	10435-2	3	SL008645	N(4)-(beta-N-acetylglucosaminyl)-L-asparaginase	ASPG	P20933	175	AGA	Protein	0.2
seq.10438.19	10438-19	3	SL007128	Granulocyte-macrophage colony-stimulating factor receptor subunit alpha	CSF2R	P15509	1438	CSF2RA	Protein	0.005
seq.10439.57	10439-57	3	SL005393	Alpha-amylase 2B	Alpha-amylase 2B	P19961	280	AMY2B	Protein	0.2
seq.10440.26	10440-26	3	SL025782	CXADR-like membrane protein:Extracellular domain	ACAM:ECD	Q9H6B4	79827	CLMP	Protein	0.2
seq.10442.1	10442-1	3	SL018089	Transmembrane protein 190	TM190	Q8WZ59	147744	TMEM190	Protein	0.2
seq.10445.20	10445-20	3	SL004747	Apolipoprotein M	ApoM	O95445	55937	APOM	Protein	5e-05
seq.10447.18	10447-18	3	SL018138	Polyadenylate-binding protein 3	PABP3	Q9H361	5042	PABPC3	Protein	0.2
seq.10449.31	10449-31	3	SL008887	Protein shisa-2 homolog	TMM46	Q6UWI4	387914	SHISA2	Protein	0.2
seq.10451.11	10451-11	3	SL008914	Nucleobindin-1	NUCB1	Q02818	4924	NUCB1	Protein	0.005
seq.10453.7	10453-7	3	SL018233	Carcinoembryonic antigen-related cell adhesion molecule 20	CEA20	Q6UY09	125931	CEACAM20	Protein	0.2
seq.10454.99	10454-99	3	SL018290	DnaJ homolog subfamily C member 16	DJC16	Q9Y2G8	23341	DNAJC16	Protein	0.2
seq.10455.196	10455-196	3	SL004678	Interleukin-31	IL-31	Q6EBC2	386653	IL31	Protein	0.2
seq.10457.3	10457-3	3	SL004861	Interleukin-18 receptor accessory protein	IL-18 Rb	O95256	8807	IL18RAP	Protein	0.2
seq.10460.1	10460-1	3	SL006029	Chitotriosidase-1	Chitotriosidase-1	Q13231	1118	CHIT1	Protein	0.2
seq.10462.14	10462-14	3	SL012880	Insulin-like peptide INSL5	INSL5	Q9Y5Q6	10022	INSL5	Protein	0.2
seq.10463.23	10463-23	3	SL002514	Intestinal-type alkaline phosphatase	Alkaline phosphatase, intestine	P09923	248	ALPI	Protein	0.2
seq.10464.6	10464-6	3	SL008696	Anthrax toxin receptor 1	ANTR1	Q9H6X2	84168	ANTXR1	Protein	0.2
seq.10470.34	10470-34	3	SL026024	Thioredoxin domain-containing protein 11:C-term	TXD11:N-term	Q6PKC3	51061	TXNDC11	Protein	0.2
seq.10472.53	10472-53	3	SL004145	Tumor necrosis factor receptor superfamily member 14	HVEM	Q92956	8764	TNFRSF14	Protein	0.2
seq.10473.2	10473-2	3	SL002602	Trefoil factor 2	Trefoil factor 2	Q03403	7032	TFF2	Protein	0.2
seq.10479.18	10479-18	3	SL000645	Stromelysin-2	MMP-10	P09238	4319	MMP10	Protein	0.2
seq.10480.33	10480-33	3	SL004557	CD59 glycoprotein	CD59	P13987	966	CD59	Protein	0.2
seq.10485.56	10485-56	3	SL005064	Melanoma-associated antigen 4	MAGE-4	P43358	4103	MAGEA4	Protein	0.2
seq.10490.3	10490-3	3	SL025976	Dolichyl-diphosphooligosaccharide--protein glycosyltransferase subunit 1:Cytoplasmic domain	RPN1:CD	P04843	6184	RPN1	Protein	0.2
seq.10496.11	10496-11	3	SL009322	Calcium-activated chloride channel regulator 1	CaCC	A8K7I4	1179	CLCA1	Protein	0.2
seq.10499.1	10499-1	3	SL008733	Transmembrane protein 106A	T106A	Q96A25	113277	TMEM106A	Protein	0.2
seq.10505.12	10505-12	3	SL018629	E3 ubiquitin-protein ligase RNF43	RNF43	Q68DV7	54894	RNF43	Protein	0.2
seq.10506.53	10506-53	3	SL007962	Membrane-associated progesterone receptor component 2	PGRC2	O15173	10424	PGRMC2	Protein	0.2
seq.10507.166	10507-166	3	SL009308	Acrosomal protein SP-10	sperm protein 10	P26436	56	ACRV1	Protein	0.2
seq.10510.62	10510-62	3	SL018612	SLP adapter and CSK-interacting membrane protein	SCIMP	Q6UWF3	388325	SCIMP	Protein	0.2
seq.10511.10	10511-10	3	SL025821	Collagen alpha-3(VI) chain:isoform 3	Collagen alpha-3(VI):isoform 3	P12111	1293	COL6A3	Protein	0.005
seq.10512.13	10512-13	3	SL025888	Cytokine receptor common subunit beta:Extracellular domain	IL3RB:ECD	P32927	1439	CSF2RB	Protein	0.2
seq.10513.13	10513-13	3	SL018613	Calsenilin	CSEN	Q9Y2W7	30818	KCNIP3	Protein	0.2
seq.10514.5	10514-5	3	SL005360	Prostaglandin-H2 D-isomerase	PGD2 synthase	P41222	5730	PTGDS	Protein	0.005
seq.10521.10	10521-10	3	SL025939	Matrix-remodeling-associated protein 8:Extracellular domain	MXRA8:ECD	Q9BRK3	54587	MXRA8	Protein	0.005
seq.10527.22	10527-22	3	SL013075	ATP-dependent RNA helicase A	DHX9	Q08211	1660	DHX9	Protein	0.2
seq.10528.2	10528-2	3	SL008734	Dipeptidase 1	DPEP1	P16444	1800	DPEP1	Protein	0.2
seq.10530.8	10530-8	3	SL016414	Proteasome subunit beta type-6	PSB6	P28072	5694	PSMB6	Protein	0.2
seq.10531.18	10531-18	3	SL010845	GTPase NRas	RASN	P01111	4893	NRAS	Protein	0.2
seq.10534.40	10534-40	3	SL025953	Poly [ADP-ribose] polymerase 1:BRCA1 C-terminal:BRCA1 C-terminus domian	PARP:BRCT domain	P09874	142	PARP1	Protein	0.2
seq.10535.25	10535-25	3	SL018731	Cytochrome c oxidase subunit 6A2, mitochondrial	CX6A2	Q02221	1339	COX6A2	Protein	0.2
seq.10539.30	10539-30	3	SL014293	CD99 antigen-like protein 2	C99L2	Q8TCZ2	83692	CD99L2	Protein	0.2
seq.10546.2	10546-2	3	SL012744	Thrombospondin-type laminin G domain and EAR repeat-containing protein	TSEAR	Q8WU66	54084	TSPEAR	Protein	0.2
seq.10550.37	10550-37	3	SL004132	Bone morphogenetic protein receptor type-1B	BMP RIB	O00238	658	BMPR1B	Protein	0.2
seq.10551.7	10551-7	3	SL007008	Linker for activation of T-cells family member 1	LAT	O43561	27040	LAT	Protein	0.2
seq.10552.88	10552-88	3	SL017983	NKG2-F type II integral membrane protein	NKG2F	O43908	8302	KLRC4	Protein	0.2
seq.10553.8	10553-8	3	SL017988	Torsin-1A-interacting protein 2	TOIP2	Q8NFQ8	163590	TOR1AIP2	Protein	0.2
seq.10554.23	10554-23	3	SL009072	Beta-galactosidase	BGAL	P16278	2720	GLB1	Protein	0.2
seq.10557.6	10557-6	3	SL018003	Testis-expressed sequence 29 protein	TEX29	Q8N6K0	121793	TEX29	Protein	0.005
seq.10558.26	10558-26	3	SL008436	Protocadherin-9	PCDH9	Q9HC56	5101	PCDH9	Protein	0.2
seq.10560.1	10560-1	3	SL025895	Integral membrane protein 2C:N-term	ITM2C:N-term	Q9NQX7	81618	ITM2C	Protein	0.2
seq.10561.5	10561-5	3	SL004512	Peptidoglycan recognition protein 3	PGRP-I-alpha	Q96LB9	114771	PGLYRP3	Protein	0.2
seq.10562.42	10562-42	3	SL015086	Neuropilin and tolloid-like protein 2	NETO2	Q8NC67	81831	NETO2	Protein	0.2
seq.10563.13	10563-13	3	SL018021	LysM and putative peptidoglycan-binding domain-containing protein 3	LYSM3	Q7Z3D4	116068	LYSMD3	Protein	0.2
seq.10565.19	10565-19	3	SL017951	SLIT and NTRK-like protein 3	SLIK3	O94933	22865	SLITRK3	Protein	0.2
seq.10569.28	10569-28	3	SL012443	Microfibrillar-associated protein 2	MFAP2	P55001	4237	MFAP2	Protein	0.005
seq.10571.14	10571-14	3	SL018096	Alpha-1,3-mannosyl-glycoprotein 2-beta-N-acetylglucosaminyltransferase	MGAT1	P26572	4245	MGAT1	Protein	0.2
seq.10572.65	10572-65	3	SL012372	Cystatin-8	CST8	O60676	10047	CST8	Protein	0.2
seq.10574.10	10574-10	3	SL000283	Beta-2-microglobulin	b2-Microglobulin	P61769	567	B2M	Protein	0.2
seq.10575.31	10575-31	3	SL018139	Poly(U)-binding-splicing factor PUF60	PUF60	Q9UHX1	22827	PUF60	Protein	0.2
seq.10576.7	10576-7	3	SL025965	Plexin domain-containing protein 2:Extracellular domain	PXDC2:ECD	Q6UX71	84898	PLXDC2	Protein	0.005
seq.10580.14	10580-14	3	SL012586	Surfactant-associated protein 2	SFTA2	Q6UW10	389376	SFTA2	Protein	0.2
seq.10582.36	10582-36	3	SL018286	Protein O-mannose kinase	SG196	Q9H5K3	84197	POMK	Protein	0.2
seq.10583.1	10583-1	3	SL018282	Transmembrane protein 108	TM108	Q6UXF1	66000	TMEM108	Protein	0.2
seq.10584.7	10584-7	3	SL018289	NADH dehydrogenase [ubiquinone] iron-sulfur protein 4, mitochondrial	NDUS4	O43181	4724	NDUFS4	Protein	0.2
seq.10588.39	10588-39	3	SL011395	Lactosylceramide alpha-2,3-sialyltransferase	SIAT9	Q9UNP4	8869	ST3GAL5	Protein	0.2
seq.10589.7	10589-7	3	SL018354	Retinoic acid early transcript 1L protein	RET1L	Q5VY80	154064	RAET1L	Protein	0.2
seq.10600.24	10600-24	3	SL017410	Calmegin	CLGN	O14967	1047	CLGN	Protein	0.005
seq.10603.1	10603-1	3	SL012419	Histatin-3	HIS3	P15516	3347	HTN3	Protein	0.2
seq.10605.22	10605-22	3	SL004748	Adipocyte plasma membrane-associated protein	APMAP	Q9HDC9	57136	APMAP	Protein	0.2
seq.10606.34	10606-34	3	SL026012	Torsin-1A-interacting protein 1:Perinuclear domain	TOIP1:Perinuclear	Q5JTV8	26092	TOR1AIP1	Protein	0.2
seq.10608.9	10608-9	3	SL012418	Histatin-1	HIS1	P15515	3346	HTN1	Protein	0.2
seq.10612.18	10612-18	3	SL008694	Procollagen-lysine,2-oxoglutarate 5-dioxygenase 3	PLOD3	O60568	8985	PLOD3	Protein	0.005
seq.10613.33	10613-33	3	SL018589	Protein CASC4	CASC4	Q6P4E1	113201	GOLM2	Protein	0.2
seq.10615.18	10615-18	3	SL008066	Myelin protein P0	MYP0	P25189	4359	MPZ	Protein	0.2
seq.10616.67	10616-67	3	SL017477	Podocalyxin-like protein 2	PDXL2	Q9NZ53	50512	PODXL2	Protein	0.2
seq.10618.190	10618-190	3	SL004439	Low-density lipoprotein receptor-related protein 2	megalin	P98164	4036	LRP2	Protein	0.2
seq.10620.21	10620-21	3	SL000548	Beta-microseminoprotein	PSP-94	P08118	4477	MSMB	Protein	0.2
seq.10621.26	10621-26	3	SL018592	Protein Largen	PRR16	Q569H4	51334	PRR16	Protein	0.2
seq.10623.19	10623-19	3	SL025933	Mucin-1:region 1	MUC1:region 1	P15941	4582	MUC1	Protein	0.2
seq.10624.45	10624-45	3	SL018582	Serine protease inhibitor Kazal-type 13	ISK13	Q1W4C9	153218	SPINK13	Protein	0.2
seq.10626.116	10626-116	3	SL018611	Alpha-N-acetylgalactosaminide alpha-2,6-sialyltransferase 3	SIA7C	Q8NDV1	256435	ST6GALNAC3	Protein	0.2
seq.10627.87	10627-87	3	SL007366	Amyloid-like protein 2	APLP2	Q06481	334	APLP2	Protein	0.005
seq.10630.5	10630-5	3	SL007633	Oxidoreductase HTATIP2	HTAI2	Q9BUP3	10553	HTATIP2	Protein	0.2
seq.10631.9	10631-9	3	SL007962	Membrane-associated progesterone receptor component 2	PGRC2	O15173	10424	PGRMC2	Protein	0.2
seq.10636.1	10636-1	3	SL025932	Cell surface glycoprotein CD200 receptor 1:Isoform 4, Cytoplasmic Domain	MO2R1:CD	Q8TD46	131450	CD200R1	Protein	0.2
seq.10637.50	10637-50	3	SL025903	UPF0577 protein KIAA1324:Extracellular domain	K1324:ECD	Q6UXG2	57535	ELAPOR1	Protein	0.2
seq.10638.1	10638-1	3	SL018685	TERF1-interacting nuclear factor 2	TINF2	Q9BSI4	26277	TINF2	Protein	0.2
seq.10643.16	10643-16	3	SL025948	Noelin-3:Isoform 2, C-term	NOE3:C-term	Q96PB7	118427	OLFM3	Protein	0.2
seq.10647.18	10647-18	3	SL017894	Activating signal cointegrator 1 complex subunit 1	ASCC1	Q8N9N2	51008	ASCC1	Protein	0.005
seq.10663.42	10663-42	3	SL018014	Insulin-induced gene 1 protein	INSI1	O15503	3638	INSIG1	Protein	0.2
seq.10666.7	10666-7	3	SL012791	N-acetylglucosamine-1-phosphotransferase subunit gamma	GNPTG	Q9UJJ9	84572	GNPTG	Protein	5e-05
seq.10667.78	10667-78	3	SL018036	Uncharacterized protein C1orf185	CA185	Q5T7R7	284546	C1orf185	Protein	0.2
seq.10668.5	10668-5	3	SL007377	Syntaxin-4	STX4	Q12846	6810	STX4	Protein	0.2
seq.10670.26	10670-26	3	SL010470	Semaphorin-3E	Semaphorin 3E	O15041	9723	SEMA3E	Protein	0.2
seq.10672.75	10672-75	3	SL004483	Pulmonary surfactant-associated protein B	SP-B	P07988	6439	SFTPB	Protein	0.2
seq.10675.223	10675-223	3	SL018343	Thioredoxin-related transmembrane protein 2	TMX2	Q9Y320	51075	TMX2	Protein	0.2
seq.10677.9	10677-9	3	SL007990	NADH dehydrogenase [ubiquinone] 1 beta subcomplex subunit 4	NDUB4	O95168	4710	NDUFB4	Protein	0.2
seq.10693.43	10693-43	3	SL025910	Killer cell lectin-like receptor subfamily G member 2:C-term	KLRG2:C-term	A4D1S0	346689	KLRG2	Protein	0.2
seq.10695.12	10695-12	3	SL012662	Protein WFDC10B	WF10B	Q8IUB3	280664	WFDC10B	Protein	0.2
seq.10699.52	10699-52	3	SL018603	Prolow-density lipoprotein receptor-related protein 1	LRP1	Q07954	4035	LRP1	Protein	0.2
seq.10700.10	10700-10	3	SL025885	Immunoglobulin superfamily member 11:Cytoplasmic domain	IGS11:CD	Q5DX21	152404	IGSF11	Protein	0.2
seq.10702.1	10702-1	3	SL012521	Collagen alpha-1(XXVIII) chain	COSA1	Q2UY09	340267	COL28A1	Protein	0.005
seq.10703.203	10703-203	3	SL006737	Sin3 histone deacetylase corepressor complex component SDS3	SDS3	Q9H7L9	64426	SUDS3	Protein	0.2
seq.10704.91	10704-91	3	SL018605	Lymphoid-restricted membrane protein	LRMP	Q12912	4033	IRAG2	Protein	0.2
seq.10705.14	10705-14	3	SL018611	Alpha-N-acetylgalactosaminide alpha-2,6-sialyltransferase 3	SIA7C	Q8NDV1	256435	ST6GALNAC3	Protein	0.2
seq.10708.3	10708-3	3	SL007007	Progonadoliberin-2	GON2	O43555	2797	GNRH2	Protein	0.2
seq.10710.23	10710-23	3	SL012618	Zona pellucida-binding protein 2	ZPBP2	Q6X784	124626	ZPBP2	Protein	0.2
seq.10713.151	10713-151	3	SL017073	CMRF35-like molecule 7	CLM7	A8K4G0	124599	CD300LB	Protein	0.2
seq.10714.7	10714-7	3	SL000269	Angiotensin-converting enzyme	ACE	P12821	1636	ACE	Protein	0.005
seq.10716.35	10716-35	3	SL010942	26S proteasome non-ATPase regulatory subunit 5	PSMD5	Q16401	5711	PSMD5	Protein	0.2
seq.10721.76	10721-76	3	SL000451	Heat shock 70 kDa protein 1A	HSP 70	P0DMV8	3303	HSPA1A	Protein	0.2
seq.10722.13	10722-13	3	SL025912	Tyrosine-protein kinase SYK:Protein kinase domain	KSYK:Protein Kinase	P43405	6850	SYK	Protein	0.2
seq.10731.10	10731-10	3	SL018028	Heparan sulfate glucosamine 3-O-sulfotransferase 5	HS3S5	Q8IZT8	222537	HS3ST5	Protein	0.005
seq.10734.339	10734-339	3	SL018126	Galactose-3-O-sulfotransferase 2	G3ST2	Q9H3Q3	64090	GAL3ST2	Protein	0.2
seq.10737.96	10737-96	3	SL005397	Leukocyte elastase inhibitor	Serpin B1	P30740	1992	SERPINB1	Protein	0.2
seq.10738.11	10738-11	3	SL004460	Fibulin-5	fibulin 5	Q9UBX5	10516	FBLN5	Protein	0.2
seq.10741.22	10741-22	3	SL002684	Macrophage colony-stimulating factor 1	CSF-1	P09603	1435	CSF1	Protein	0.2
seq.10743.13	10743-13	3	SL008760	SLIT and NTRK-like protein 1	SLIK1	Q96PX8	114798	SLITRK1	Protein	0.005
seq.10746.24	10746-24	3	SL009412	Dickkopf-related protein 3	DKK3	Q9UBP4	27122	DKK3	Protein	0.2
seq.10748.216	10748-216	3	SL018468	Protocadherin beta-2	PCDB2	Q9Y5E7	56133	PCDHB2	Protein	0.2
seq.10749.18	10749-18	3	SL000451	Heat shock 70 kDa protein 1A	HSP 70	P0DMV8	3303	HSPA1A	Protein	0.2
seq.10752.8	10752-8	3	SL018591	Chromodomain Y-like protein 2	CDYL2	Q8N8U2	124359	CDYL2	Protein	0.2
seq.10753.31	10753-31	3	SL018585	Disintegrin and metalloproteinase domain-containing protein 7	ADAM7	Q9H2U9	8756	ADAM7	Protein	0.2
seq.10754.113	10754-113	3	SL005237	Prokineticin-2	Prokineticin-2	Q9HC23	60675	PROK2	Protein	0.2
seq.10756.34	10756-34	3	SL012761	Urocortin-3	UCN3	Q969E3	114131	UCN3	Protein	0.2
seq.10758.2	10758-2	3	SL012375	Keratocan	KERA	O60938	11081	KERA	Protein	0.2
seq.10760.107	10760-107	3	SL018367	Glutamate receptor 4	GRIA4	P48058	2893	GRIA4	Protein	0.2
seq.10761.5	10761-5	3	SL006541	Transmembrane emp24 domain-containing protein 2	TMED2	Q15363	10959	TMED2	Protein	0.2
seq.10762.2	10762-2	3	SL025911	Killer cell lectin-like receptor subfamily G member 2:N-term	KLRG2:N-term	A4D1S0	346689	KLRG2	Protein	0.2
seq.10767.52	10767-52	3	SL018836	G-protein coupled receptor 64	GPR64	Q8IZP9	10149	ADGRG2	Protein	0.2
seq.10772.21	10772-21	3	SL017976	Chondroitin sulfate N-acetylgalactosaminyltransferase 2	CGAT2	Q8N6G5	55454	CSGALNACT2	Protein	0.2
seq.10780.10	10780-10	3	SL008723	Ras-related protein Rab-3D	RAB3D	O95716	9545	RAB3D	Protein	0.2
seq.10781.19	10781-19	3	SL008886	C-type lectin domain family 4 member G	CLC4G	Q6UXB4	339390	CLEC4G	Protein	0.005
seq.10785.8	10785-8	3	SL018337	Leucine-rich repeat-containing protein 52	LRC52	Q8N7C0	440699	LRRC52	Protein	0.2
seq.10798.4	10798-4	3	SL018456	CMRF35-like molecule 2	CLM2	Q496F6	342510	CD300E	Protein	0.2
seq.10800.15	10800-15	3	SL003668	Serpin H1	Collagen-binding protein	P50454	871	SERPINH1	Protein	0.2
seq.10801.11	10801-11	3	SL004843	Ephrin-A2	Ephrin-A2	O43921	1943	EFNA2	Protein	0.2
seq.10803.22	10803-22	3	SL000451	Heat shock 70 kDa protein 1A	HSP 70	P0DMV8	3303	HSPA1A	Protein	0.2
seq.10809.14	10809-14	3	SL018479	Killer cell lectin-like receptor subfamily B member 1	KLRB1	Q12918	3820	KLRB1	Protein	0.2
seq.10814.7	10814-7	3	SL016708	T-cell surface glycoprotein CD1a	CD1A	P06126	909	CD1A	Protein	0.2
seq.10815.2	10815-2	3	SL018601	Intracellular hyaluronan-binding protein 4	HABP4	Q5JVS0	22927	HABP4	Protein	0.2
seq.10816.150	10816-150	3	SL022717	Paired immunoglobulin-like type 2 receptor alpha isoform FDF03-M14	PILRA isoform FDF03-M14	Q9UKJ1	29992	PILRA	Protein	0.2
seq.10817.26	10817-26	3	SL018588	TOMM20-like protein 1	TO20L	Q6UXN7	387990	TOMM20L	Protein	0.2
seq.10818.36	10818-36	3	SL008921	Sphingomyelin phosphodiesterase	ASM	P17405	6609	SMPD1	Protein	0.005
seq.10819.108	10819-108	3	SL004461	Fibulin-1	fibulin 1	P23142	2192	FBLN1	Protein	5e-05
seq.10825.12	10825-12	3	SL018584	V-set and immunoglobulin domain-containing protein 10	VSI10	Q8N0Z9	54621	VSIG10	Protein	0.2
seq.10827.67	10827-67	3	SL018590	Leucine-rich repeat and immunoglobulin-like domain-containing nogo receptor-interacting protein 3	LIGO3	P0C6S8	645191	LINGO3	Protein	0.2
seq.10830.5	10830-5	3	SL025899	EF-hand calcium-binding domain-containing protein 14:N-term	K0494:N-term	O75071	9813	EFCAB14	Protein	0.2
seq.10832.24	10832-24	3	SL018597	Beta-1,4-galactosyltransferase 6	B4GT6	Q9UBX8	9331	B4GALT6	Protein	0.2
seq.10833.64	10833-64	3	SL012788	Hedgehog-interacting protein	HHIP	Q96QV1	64399	HHIP	Protein	0.005
seq.10835.25	10835-25	3	SL018593	Alpha-1,4-N-acetylglucosaminyltransferase	A4GCT	Q9UNA3	51146	A4GNT	Protein	0.2
seq.10842.7	10842-7	3	SL018620	Beta-1,3-galactosyl-O-glycosyl-glycoprotein beta-1,6-N-acetylglucosaminyltransferase 4	GCNT4	Q9P109	51301	GCNT4	Protein	0.2
seq.10847.1	10847-1	3	SL018624	Sialic acid-binding Ig-like lectin 15	SIG15	Q6ZMC9	284266	SIGLEC15	Protein	0.2
seq.10848.137	10848-137	3	SL018632	Butyrophilin-like protein 3	BTNL3	Q6UXE8	10917	BTNL3	Protein	0.2
seq.10851.77	10851-77	3	SL007417	Interleukin-27 subunit beta	IL27B	Q14213	10148	EBI3	Protein	0.2
seq.10852.114	10852-114	3	SL012987	Heterogeneous nuclear ribonucleoprotein D-like	HNRDL	O14979	9987	HNRNPDL	Protein	0.2
seq.10854.15	10854-15	3	SL018620	Beta-1,3-galactosyl-O-glycosyl-glycoprotein beta-1,6-N-acetylglucosaminyltransferase 4	GCNT4	Q9P109	51301	GCNT4	Protein	0.2
seq.10855.55	10855-55	3	SL009948	Plexin-B2	PLXB2	O15031	23654	PLXNB2	Protein	0.2
seq.10866.60	10866-60	3	SL018833	Serine/threonine-protein phosphatase 4 regulatory subunit 3A	P4R3A	Q6IN85	55671	PPP4R3A	Protein	0.2
seq.10870.32	10870-32	3	SL025990	Spastin:Microtubule interacting and trafficking domain	Spastin:MIT	Q9UBP0	6683	SPAST	Protein	0.2
seq.10876.300	10876-300	3	SL018839	BRCA1-associated ATM activator 1	BRAT1	Q6PJG6	221927	BRAT1	Protein	0.2
seq.10880.38	10880-38	3	SL018034	Protein FAM163B	F163B	P0C2L3	642968	FAM163B	Protein	0.2
seq.10882.12	10882-12	3	SL005718	Desmocollin-1	Desmocollin-1	Q08554	1823	DSC1	Protein	0.2
seq.10885.36	10885-36	3	SL016472	Bombesin receptor-activated protein C6orf89	CF089	Q6UWU4	221477	C6orf89	Protein	0.2
seq.10889.2	10889-2	3	SL017998	Melanocortin-2 receptor accessory protein 2	MRAP2	Q96G30	112609	MRAP2	Protein	0.2
seq.10890.135	10890-135	3	SL018026	Lactase-like protein	LCTL	Q6UWM7	197021	LCTL	Protein	0.2
seq.10892.8	10892-8	3	SL007619	Oncostatin-M-specific receptor subunit beta	OSMR	Q99650	9180	OSMR	Protein	0.2
seq.10894.25	10894-25	3	SL005696	Secretagogin	Secretagogin	O76038	10590	SCGN	Protein	0.2
seq.10895.28	10895-28	3	SL017961	Transmembrane protease serine 11B	TM11B	Q86T26	132724	TMPRSS11B	Protein	0.2
seq.10900.272	10900-272	3	SL013230	Stathmin-2	STMN2	Q93045	11075	STMN2	Protein	0.2
seq.10902.53	10902-53	3	SL018040	Retroviral-like aspartic protease 1	APRV1	Q53RT3	151516	ASPRV1	Protein	0.005
seq.10903.50	10903-50	3	SL017987	Syntaxin-8	STX8	Q9UNK0	9482	STX8	Protein	0.2
seq.10907.116	10907-116	3	SL009074	Neurotrimin	NTRI	Q9P121	50863	NTM	Protein	0.2
seq.10908.2	10908-2	3	SL017992	Polypeptide N-acetylgalactosaminyltransferase 13	GLT13	Q8IUC8	114805	GALNT13	Protein	0.2
seq.10910.6	10910-6	3	SL018022	Carcinoembryonic antigen-related cell adhesion molecule 4	CEAM4	O75871	1089	CEACAM4	Protein	0.2
seq.10916.44	10916-44	3	SL013523	Secretory phospholipase A2 receptor	PLA2R	Q13018	22925	PLA2R1	Protein	0.2
seq.10917.40	10917-40	3	SL006983	Guanine nucleotide-binding protein G(I)/G(S)/G(O) subunit gamma-T2	GBGT2	O14610	2793	GNGT2	Protein	0.2
seq.10924.258	10924-258	3	SL018077	Neuferricin	NEUFC	Q8WUJ1	124936	CYB5D2	Protein	0.2
seq.10933.107	10933-107	3	SL018094	Calcium-binding protein 8	CABP8	Q9BXU9	83698	CALN1	Protein	0.2
seq.10938.13	10938-13	3	SL003442	Lymphocyte function-associated antigen 3	sLFA-3	P19256	965	CD58	Protein	0.2
seq.10939.16	10939-16	3	SL018105	Pleckstrin homology domain-containing family A member 4	PKHA4	Q9H4M7	57664	PLEKHA4	Protein	0.2
seq.10940.25	10940-25	3	SL008242	Sarcalumenin	SRCA	Q86TD4	6345	SRL	Protein	0.2
seq.10945.11	10945-11	3	SL006065	Syntaxin-6	Syntaxin-6	O43752	10228	STX6	Protein	0.2
seq.10948.14	10948-14	3	SL008958	Phospholipase D3	PLD3	Q8IV08	23646	PLD3	Protein	0.2
seq.10949.59	10949-59	3	SL008009	60S acidic ribosomal protein P2	RLA2	P05387	6181	RPLP2	Protein	0.2
seq.10953.14	10953-14	3	SL018252	C-type lectin domain family 2 member A	CLC2A	Q6UVW9	387836	CLEC2A	Protein	0.2
seq.10955.4	10955-4	3	SL014095	C-type lectin domain family 10 member A	CLC10	Q8IUN9	10462	CLEC10A	Protein	0.2
seq.10956.82	10956-82	3	SL009212	Glycine cleavage system H protein, mitochondrial	GCSH	P23434	2653	GCSH	Protein	0.2
seq.10959.125	10959-125	3	SL005478	BET1-like protein	BET1L	Q9NYM9	51272	BET1L	Protein	0.2
seq.10961.15	10961-15	3	SL015329	Retinoic acid receptor responder protein 3	TIG3	Q9UL19	5920	PLAAT4	Protein	0.2
seq.10966.1	10966-1	3	SL000251	Alpha-2-HS-glycoprotein	a2-HS-Glycoprotein	P02765	197	AHSG	Protein	0.005
seq.10967.12	10967-12	3	SL000546	Prolactin	PRL	P01236	5617	PRL	Protein	0.2
seq.10970.3	10970-3	3	SL018330	Ecto-ADP-ribosyltransferase 3	NAR3	Q13508	419	ART3	Protein	0.005
seq.10974.20	10974-20	3	SL012454	Serine protease inhibitor Kazal-type 7	ISK7	P58062	84651	SPINK7	Protein	0.2
seq.10975.59	10975-59	3	SL008738	Mucin-like protein 1	MUCL1	Q96DR8	118430	MUCL1	Protein	0.2
seq.10976.44	10976-44	3	SL025935	Mucin-1:region 3	MUC1:region 3	P15941	4582	MUC1	Protein	0.2
seq.10977.55	10977-55	3	SL017252	Unique cartilage matrix-associated protein	UCMA	Q8WVF2	221044	UCMA	Protein	0.2
seq.10978.39	10978-39	3	SL009327	Growth hormone variant	SOM2	P01242	2689	GH2	Protein	0.2
seq.10980.11	10980-11	3	SL007155	Acetylcholinesterase	ACES	P22303	43	ACHE	Protein	0.2
seq.10981.56	10981-56	3	SL013799	Pro-neuregulin-3, membrane-bound isoform	NRG3	P56975	10718	NRG3	Protein	0.2
seq.10990.21	10990-21	3	SL017128	Leucine-rich repeat serine/threonine-protein kinase 2	LRRK2	Q5S007	120892	LRRK2	Protein	0.005
seq.11067.13	11067-13	3	SL001791	Osteocalcin	Osteocalcin	P02818	632	BGLAP	Protein	0.005
seq.11071.1	11071-1	3	SL000481	Interleukin-5	IL-5	P05113	3567	IL5	Protein	0.2
seq.11081.1	11081-1	3	SL007151	Glycerol-3-phosphate dehydrogenase [NAD(+)], cytoplasmic	GPDA	P21695	2819	GPD1	Protein	0.2
seq.11083.23	11083-23	3	SL001731	Gamma-enolase	NSE	P09104	2026	ENO2	Protein	0.2
seq.11089.7	11089-7	3	SL000459	Immunoglobulin A	IgA	P01876|P01877	3493 3494	IGHA1|IGHA2	Protein	5e-05
seq.11094.104	11094-104	3	SL007361	Galectin-10	LPPL	Q05315	1178	CLC	Protein	0.2
seq.11096.57	11096-57	3	SL018921	HemK methyltransferase family member 2	HEMK2	Q9Y5N5	29104	N6AMT1	Protein	0.2
seq.11098.1	11098-1	3	SL007953	Pyridoxal kinase	PDXK	O00764	8566	PDXK	Protein	0.2
seq.11101.18	11101-18	3	SL004489	Toll-like receptor 4	TLR4	O00206	7099	TLR4	Protein	0.2
seq.11102.22	11102-22	3	SL012561	Regenerating islet-derived protein 4	REG4	Q9BYZ8	83998	REG4	Protein	0.2
seq.11103.24	11103-24	3	SL000448	Heat shock protein beta-1	HSP 27	P04792	3315	HSPB1	Protein	0.2
seq.11104.13	11104-13	3	SL003340	Chitinase-3-like protein 1	YKL-40	P36222	1116	CHI3L1	Protein	0.005
seq.11105.171	11105-171	3	SL003650	Alpha-enolase	Alpha enolase	P06733	2023	ENO1	Protein	0.005
seq.11107.25	11107-25	3	SL007735	Teneurin-3	TEN3	Q9P273	55714	TENM3	Protein	0.2
seq.11109.56	11109-56	3	SL025995	Sushi, von Willebrand factor type A, EGF and pentraxin domain-containing protein 1:Sushi 15-18	SVEP1:Sushi 15-18	Q4LDE5	79987	SVEP1	Protein	0.005
seq.11110.4	11110-4	3	SL019320	Transmembrane protein 119	TM119	Q4V9L6	338773	TMEM119	Protein	0.2
seq.11112.18	11112-18	3	SL016490	Protein kish-A	KISHA	Q8TBQ9	153339	TMEM167A	Protein	0.2
seq.11116.16	11116-16	3	SL018991	Uncharacterized protein C11orf87	CK087	Q6NUJ2	399947	C11orf87	Protein	0.2
seq.11117.2	11117-2	3	SL009460	Spermatogenesis-associated protein 20	SPT20	Q8TB22	64847	SPATA20	Protein	0.2
seq.11118.107	11118-107	3	SL019321	Ras-related protein Rab-17	RAB17	Q9H0T7	64284	RAB17	Protein	0.2
seq.11120.49	11120-49	3	SL019329	N-acetyltransferase 14	NAT14	Q8WUY8	57106	NAT14	Protein	0.2
seq.11121.56	11121-56	3	SL012520	Brorin	VWC2	Q2TAL6	375567	VWC2	Protein	0.2
seq.11122.97	11122-97	3	SL019337	Maspardin	SPG21	Q9NZD8	51324	SPG21	Protein	0.2
seq.11126.102	11126-102	3	SL007986	Triple functional domain protein	TRIO	O75962	7204	TRIO	Protein	0.005
seq.11128.29	11128-29	3	SL026000	Transmembrane protein 132C:Cytoplasmic domain	T132C:CD	Q8N3T6	92293	TMEM132C	Protein	0.2
seq.11129.66	11129-66	3	SL007065	Bone morphogenetic protein 15	BMP15	O95972	9210	BMP15	Protein	0.2
seq.11130.158	11130-158	3	SL019338	Voltage-dependent L-type calcium channel subunit beta-4	CACB4	O00305	785	CACNB4	Protein	0.2
seq.11134.30	11134-30	3	SL019322	Peptide chain release factor 1-like, mitochondrial	RF1ML	Q9UGC7	54516	MTRF1L	Protein	0.2
seq.11135.5	11135-5	3	SL012643	39S ribosomal protein L55, mitochondrial	RM55	Q7Z7F7	128308	MRPL55	Protein	0.2
seq.11137.43	11137-43	3	SL025889	Cytokine receptor common subunit beta:Cytoplasmic domain	IL3RB:CD	P32927	1439	CSF2RB	Protein	0.2
seq.11138.16	11138-16	3	SL006056	Runt-related transcription factor 3	RUNX3	Q13761	864	RUNX3	Protein	0.2
seq.11140.56	11140-56	3	SL025819	Collagen alpha-1(I) chain:C-term propeptide	CO1A1:C-term propeptide	P02452	1277	COL1A1	Protein	0.005
seq.11142.11	11142-11	3	SL025792	Angiopoietin-related protein 1:C-Term, Fibrinogen domian	ANGL1:C-term	O95841	9068	ANGPTL1	Protein	0.005
seq.11143.32	11143-32	3	SL025949	Noelin-3:Isoform 2, N-term	NOE3:N-term	Q96PB7	118427	OLFM3	Protein	0.2
seq.11144.10	11144-10	3	SL012527	Beta-defensin 116	DB116	Q30KQ4	245930	DEFB116	Protein	0.2
seq.11145.72	11145-72	3	SL019333	UPF0606 protein KIAA1549L	K154L	Q6ZVL6	25758	KIAA1549L	Protein	0.2
seq.11146.4	11146-4	3	SL019339	T-box transcription factor TBX22	TBX22	Q9Y458	50945	TBX22	Protein	0.2
seq.11147.17	11147-17	3	SL026020	Trem-like transcript 1 protein:immunoreceptor tyrosine-based inhibition motif	TRML1:ITIM	Q86YW5	340205	TREML1	Protein	0.2
seq.11149.3	11149-3	3	SL026003	Toll-like receptor 1:Cytoplasmic domain	TLR1:CD	Q15399	7096	TLR1	Protein	0.2
seq.11150.3	11150-3	3	SL002657	Collagen alpha-1(VI) chain	Collagen a1(VI)	P12109	1291	COL6A1	Protein	0.2
seq.11152.46	11152-46	3	SL003918	Kallikrein-13	kallikrein 13	Q9UKR3	26085	KLK13	Protein	0.2
seq.11154.3	11154-3	3	SL007421	Nuclear factor erythroid 2-related factor 1	NF2L1	Q14494	4779	NFE2L1	Protein	0.2
seq.11155.16	11155-16	3	SL019315	Collagen alpha-5(VI) chain	CO6A5	A8TX70	256076	COL6A5	Protein	0.2
seq.11157.35	11157-35	3	SL000451	Heat shock 70 kDa protein 1A	HSP 70	P0DMV8	3303	HSPA1A	Protein	0.005
seq.11158.40	11158-40	3	SL019326	Bicaudal D-related protein 1	BICR1	Q6ZP65	92558	BICDL1	Protein	0.2
seq.11159.14	11159-14	3	SL025937	Mitochondrial ubiquitin ligase activator of NFKB 1:Cytoplasmic domain	MUL1:CD	Q969V5	79594	MUL1	Protein	0.2
seq.11160.56	11160-56	3	SL019335	RING finger protein 122	RN122	Q9H9V4	79845	RNF122	Protein	0.005
seq.11161.5	11161-5	3	SL019340	Spartin	SPG20	Q8N0X7	23111	SPART	Protein	0.2
seq.11162.37	11162-37	3	SL019313	Equatorin	EQTN	Q9NQ60	54586	EQTN	Protein	0.2
seq.11163.7	11163-7	3	SL019316	Protein FAM162B	F162B	Q5T6X4	221303	FAM162B	Protein	0.2
seq.11164.7	11164-7	3	SL019319	Teneurin-2	TEN2	Q9NT68	57451	TENM2	Protein	0.2
seq.11167.6	11167-6	3	SL019330	Myotubularin-related protein 1	MTMR1	Q13613	8776	MTMR1	Protein	0.2
seq.11168.3	11168-3	3	SL019053	Multiple epidermal growth factor-like domains protein 10	MEG10	Q96KG7	84466	MEGF10	Protein	0.2
seq.11171.25	11171-25	3	SL025862	Filamin-A:Calponin Homology 2	filamin A:CH2	P21333	2316	FLNA	Protein	0.005
seq.11173.29	11173-29	3	SL019119	Allergin-1	MILR1	Q7Z6M3	284021	MILR1	Protein	0.2
seq.11174.8	11174-8	3	SL026002	Thrombospondin type-1 domain-containing protein 7A:Thrombospondin type-1 domain 6	THS7A:TSP type-1 domain 6	Q9UPZ6	221981	THSD7A	Protein	0.005
seq.11175.45	11175-45	3	SL018606	Lysophosphatidylcholine acyltransferase 2	PCAT2	Q7L5N7	54947	LPCAT2	Protein	0.2
seq.11177.16	11177-16	3	SL006465	Keratin, type II cytoskeletal 5	K2C5	P13647	3852	KRT5	Protein	0.2
seq.11178.21	11178-21	3	SL025996	Sushi, von Willebrand factor type A, EGF and pentraxin domain-containing protein 1:EGF-like domains 4-6	SVEP1:EGF-like domains 4-6	Q4LDE5	79987	SVEP1	Protein	0.005
seq.11179.7	11179-7	3	SL006717	Testis-specific serine/threonine-protein kinase 1	TSSK1	Q9BXA7	83942	TSSK1B	Protein	0.2
seq.11180.17	11180-17	3	SL019318	SWI/SNF complex subunit SMARCC1	SMRC1	Q92922	6599	SMARCC1	Protein	0.2
seq.11184.51	11184-51	3	SL002762	Chromogranin-A	CgA	P10645	1113	CHGA	Protein	0.005
seq.11185.145	11185-145	3	SL019341	GTP cyclohydrolase 1	GCH1	P30793	2643	GCH1	Protein	0.2
seq.11186.12	11186-12	3	SL019314	Transmembrane protein 52	TMM52	Q8NDY8	339456	TMEM52	Protein	0.2
seq.11187.11	11187-11	3	SL018579	C-type lectin domain family 12 member A	CL12A	Q5QGZ9	160364	CLEC12A	Protein	0.2
seq.11190.129	11190-129	3	SL019328	ATP-dependent zinc metalloprotease YME1L1	YMEL1	Q96TA2	10730	YME1L1	Protein	0.2
seq.11192.168	11192-168	3	SL008302	Tubulointerstitial nephritis antigen-like	TINAL	Q9GZM7	64129	TINAGL1	Protein	0.2
seq.11193.27	11193-27	3	SL019342	Hepatocyte nuclear factor 1-alpha	HNF1A	P20823	6927	HNF1A	Protein	0.2
seq.11194.6	11194-6	3	SL007783	Signaling threshold-regulating transmembrane adapter 1	SIT1	Q9Y3P8	27240	SIT1	Protein	0.2
seq.11196.31	11196-31	3	SL025822	Collagen alpha-3(VI) chain:Bovine pancreatic trypsin inhibitor/Kunitz inhibitor domain, isoform 1	Collagen alpha-3(VI):BPTI/Kunitz inhibitor	P12111	1293	COL6A3	Protein	0.005
seq.11198.37	11198-37	3	SL012768	Cyclic AMP-responsive element-binding protein 3-like protein 1	CR3L1	Q96BA8	90993	CREB3L1	Protein	0.2
seq.11200.52	11200-52	3	SL007696	Complement component C1q receptor	C1QR1	Q9NPY3	22918	CD93	Protein	0.2
seq.11201.19	11201-19	3	SL019343	tRNA pseudouridine synthase A, mitochondrial	TRUA	Q9Y606	80324	PUS1	Protein	0.2
seq.11202.70	11202-70	3	SL019350	T-box transcription factor TBX5	TBX5	Q99593	6910	TBX5	Protein	0.2
seq.11203.97	11203-97	3	SL009203	Pyruvate kinase PKLR	KPYR	P30613	5313	PKLR	Protein	0.2
seq.11204.80	11204-80	3	SL009892	Coxsackievirus and adenovirus receptor	CXAR	P78310	1525	CXADR	Protein	0.2
seq.11205.10	11205-10	3	SL004571	Integrin beta-7	Integrin beta-7	P26010	3695	ITGB7	Protein	0.2
seq.11207.3	11207-3	3	SL025927	Macrophage scavenger receptor types I and II:Cytoplasmic domain	Macrophage scavenger receptor:CD	P21757	4481	MSR1	Protein	0.2
seq.11208.15	11208-15	3	SL019369	N-acetylglucosamine-1-phosphodiester alpha-N-acetylglucosaminidase	NAGPA	Q9UK23	51172	NAGPA	Protein	0.2
seq.11211.7	11211-7	3	SL019355	Tubulin-specific chaperone E	TBCE	Q15813	6905	TBCE	Protein	0.2
seq.11212.7	11212-7	3	SL008805	Thioredoxin domain-containing protein 5	TXND5	Q8NBS9	81567	TXNDC5	Protein	0.005
seq.11214.40	11214-40	3	SL019363	DnaJ homolog subfamily B member 9	DNJB9	Q9UBS3	4189	DNAJB9	Protein	0.2
seq.11215.6	11215-6	3	SL025808	Cadherin-15:Cytoplasmic domain	CAD15:CD	P55291	1013	CDH15	Protein	0.005
seq.11217.16	11217-16	3	SL007405	C-terminal-binding protein 1	CTBP1	Q13363	1487	CTBP1	Protein	0.2
seq.11218.84	11218-84	3	SL019351	Thiopurine S-methyltransferase	TPMT	P51580	7172	TPMT	Protein	0.005
seq.11219.95	11219-95	3	SL012727	Fibroblast growth factor-binding protein 3	FGFP3	Q8TAT2	143282	FGFBP3	Protein	0.2
seq.11220.53	11220-53	3	SL019359	Uncharacterized protein C10orf105	CJ105	Q8TEF2	414152	C10orf105	Protein	0.2
seq.11223.1	11223-1	3	SL018407	Transmembrane protein 154	TM154	Q6P9G4	201799	TMEM154	Protein	0.2
seq.11226.16	11226-16	3	SL019352	Ubiquitin-protein ligase E3A	UBE3A	Q05086	7337	UBE3A	Protein	0.2
seq.11227.31	11227-31	3	SL019356	Transducin beta-like protein 2	TBL2	Q9Y4P3	26608	TBL2	Protein	0.2
seq.11228.37	11228-37	3	SL018079	Protein RIC-3	RIC3	Q7Z5B4	79608	RIC3	Protein	0.2
seq.11229.16	11229-16	3	SL007036	Serine/threonine-protein kinase/endoribonuclease IRE1	ERN1	O75460	2081	ERN1	Protein	0.2
seq.11231.12	11231-12	3	SL019364	Adrenodoxin-like protein, mitochondrial	ADXL	Q6P4F2	112812	FDX2	Protein	0.2
seq.11232.46	11232-46	3	SL003164	Transcobalamin-1	Holo-TC I	P20061	6947	TCN1	Protein	0.2
seq.11237.49	11237-49	3	SL006539	Procollagen C-endopeptidase enhancer 1	PCOC1	Q15113	5118	PCOLCE	Protein	5e-05
seq.11239.49	11239-49	3	SL019365	Transmembrane protease serine 6	TMPS6	Q8IU80	164656	TMPRSS6	Protein	0.2
seq.11241.8	11241-8	3	SL011173	Argininosuccinate lyase	ARLY	P04424	435	ASL	Protein	0.005
seq.11242.33	11242-33	3	SL019353	Protein-glutamine gamma-glutamyltransferase K	TGM1	P22735	7051	TGM1	Protein	0.2
seq.11243.90	11243-90	3	SL019357	Adhesion G-protein coupled receptor F1	GPR110	Q5T601	266977	ADGRF1	Protein	0.005
seq.11245.43	11245-43	3	SL025863	Filamin-A:Calponin Homology 1	filamin A:CH1	P21333	2316	FLNA	Protein	0.2
seq.11246.3	11246-3	3	SL012736	BPI fold-containing family B member 1	LPLC1	Q8TDL5	92747	BPIFB1	Protein	0.005
seq.11247.20	11247-20	3	SL019366	N-acetylglutamate synthase, mitochondrial	NAGS	Q8N159	162417	NAGS	Protein	0.2
seq.11248.43	11248-43	3	SL019345	Uroporphyrinogen-III synthase	HEM4	P10746	7390	UROS	Protein	0.2
seq.11252.30	11252-30	3	SL025921	Leucine-rich repeat and calponin homology domain-containing protein 4:Calponin Homology	LRCH4:CH	O75427	4034	LRCH4	Protein	0.2
seq.11254.13	11254-13	3	SL012393	Papilin	PPN	O95428	89932	PAPLN	Protein	0.2
seq.11257.1	11257-1	3	SL007095	Dihydropteridine reductase	DHPR	P09417	5860	QDPR	Protein	0.005
seq.11258.41	11258-41	3	SL004569	Mucosal addressin cell adhesion molecule 1	MAdCAM-1	Q13477	8174	MADCAM1	Protein	0.005
seq.11260.47	11260-47	3	SL012729	SUN domain-containing protein 5	SPA4L	Q8TC36	140732	SUN5	Protein	0.2
seq.11262.39	11262-39	3	SL019367	TraB domain-containing protein	TRABD	Q9H4I3	80305	TRABD	Protein	0.005
seq.11263.57	11263-57	3	SL019372	Calsequestrin-1	CASQ1	P31415	844	CASQ1	Protein	0.005
seq.11264.33	11264-33	3	SL019346	Xanthine dehydrogenase/oxidase	XDH	P47989	7498	XDH	Protein	0.2
seq.11265.8	11265-8	3	SL005674	Retinal dehydrogenase 1	Retinal dehydrogenase 1	P00352	216	ALDH1A1	Protein	0.005
seq.11266.8	11266-8	3	SL025980	P-selectin glycoprotein ligand 1:Extracellular domain	SELPL:ECD	Q14242	6404	SELPLG	Protein	0.2
seq.11270.17	11270-17	3	SL019368	Coiled-coil-helix-coiled-coil-helix domain-containing protein 10, mitochondrial	CHC10	Q8WYQ3	400916	CHCHD10	Protein	0.2
seq.11273.176	11273-176	3	SL013030	Glutathione S-transferase theta-2B	GSTT2	P0CG30	653689	GSTT2B	Protein	0.2
seq.11275.94	11275-94	3	SL013872	Low-density lipoprotein receptor-related protein 1B	LRP1B	Q9NZR2	53353	LRP1B	Protein	0.2
seq.11277.23	11277-23	3	SL014732	Cyclic AMP-dependent transcription factor ATF-6 alpha	ATF6A	P18850	22926	ATF6	Protein	0.005
seq.11278.4	11278-4	3	SL009488	Collagen alpha-2(XI) chain	COL11A2	P13942	1302	COL11A2	Protein	0.2
seq.11279.42	11279-42	3	SL019373	Gamma-aminobutyric acid type B receptor subunit 1	GABR1	Q9UBS5	2550	GABBR1	Protein	0.2
seq.11280.6	11280-6	3	SL019348	Glutamate decarboxylase 1	DCE1	Q99259	2571	GAD1	Protein	0.2
seq.11281.6	11281-6	3	SL002520	Growth factor receptor-bound protein 7	GRB7	Q14451	2886	GRB7	Protein	0.2
seq.11282.16	11282-16	3	SL025926	Macrophage scavenger receptor types I and II:Extracellular domain	Macrophage scavenger receptor:ECD	P21757	4481	MSR1	Protein	0.2
seq.11283.13	11283-13	3	SL019361	DDB1- and CUL4-associated factor 5	DCAF5	Q96JK2	8816	DCAF5	Protein	0.2
seq.11284.24	11284-24	3	SL005432	Leukocyte-associated immunoglobulin-like receptor 1	LAIR1	Q6GTX8	3903	LAIR1	Protein	0.2
seq.11285.8	11285-8	3	SL004572	Hematopoietic progenitor cell antigen CD34	CD34	P28906	947	CD34	Protein	0.2
seq.11286.78	11286-78	3	SL007632	Selenoprotein S	SELS	Q9BQE4	55829	SELENOS	Protein	0.005
seq.11287.14	11287-14	3	SL005251	Cytochrome b5	Cytochrome b5	P00167	1528	CYB5A	Protein	0.2
seq.11288.26	11288-26	3	SL019349	Cytosolic purine 5'-nucleotidase	5NTC	P49902	22978	NT5C2	Protein	0.2
seq.11289.31	11289-31	3	SL019354	Casein kinase I isoform delta	KC1D	P48730	1453	CSNK1D	Protein	0.2
seq.11292.13	11292-13	3	SL025978	Scavenger receptor class A member 3:region 2	SCAR3:region 2	Q6AZY7	51435	SCARA3	Protein	0.2
seq.11293.14	11293-14	3	SL025922	Leucine-rich repeat neuronal protein 1:Cytoplasmic domain	LRRN1:CD	Q6UXK5	57633	LRRN1	Protein	0.2
seq.11294.7	11294-7	3	SL026006	Transmembrane and coiled-coil domains protein 3:region 2	TMCC3:region 2	Q9ULS5	57458	TMCC3	Protein	0.2
seq.11297.54	11297-54	3	SL007356	Neurogenic locus notch homolog protein 2	NOTC2	Q04721	4853	NOTCH2	Protein	0.2
seq.11300.32	11300-32	3	SL008851	Sortilin	SORT	Q99523	6272	SORT1	Protein	0.2
seq.11302.237	11302-237	3	SL008783	Tenascin-R	TENR	Q92752	7143	TNR	Protein	0.2
seq.11303.7	11303-7	3	SL008335	Deoxynucleoside triphosphate triphosphohydrolase SAMHD1	SAMH1	Q9Y3Z3	25939	SAMHD1	Protein	0.2
seq.11307.33	11307-33	3	SL007655	NEDD4-like E3 ubiquitin-protein ligase WWP1	WWP1	Q9H0M0	11059	WWP1	Protein	0.2
seq.11308.8	11308-8	3	SL019414	Cyclic AMP-responsive element-binding protein 3-like protein 4	CR3L4	Q8TEY5	148327	CREB3L4	Protein	0.2
seq.11310.8	11310-8	3	SL004969	Desmoglein-3	Desmoglein-3	P32926	1830	DSG3	Protein	0.2
seq.11311.79	11311-79	3	SL004573	V(D)J recombination-activating protein 1	RAG-1	P15918	5896	RAG1	Protein	0.2
seq.11312.40	11312-40	3	SL019432	Mismatch repair endonuclease PMS2	PMS2	P54278	5395	PMS2	Protein	0.2
seq.11313.100	11313-100	3	SL008857	Pterin-4-alpha-carbinolamine dehydratase	PHS	P61457	5092	PCBD1	Protein	0.2
seq.11315.148	11315-148	3	SL013714	Protein phosphatase 1D	PPM1D	O15297	8493	PPM1D	Protein	0.2
seq.11318.20	11318-20	3	SL004840	Apolipoprotein A-V	Apo A-V	Q6Q788	116519	APOA5	Protein	0.2
seq.11319.106	11319-106	3	SL013791	Double-strand break repair protein MRE11	MRE11	P49959	4361	MRE11	Protein	0.2
seq.11320.29	11320-29	3	SL013858	E3 ubiquitin-protein ligase CHFR	CHFR	Q96EP1	55743	CHFR	Protein	0.005
seq.11324.3	11324-3	3	SL006952	Peroxidasin-like protein	PXDNL	A1KZ92	137902	PXDNL	Protein	0.2
seq.11325.8	11325-8	3	SL007329	Protein BTG2	BTG2	P78543	7832	BTG2	Protein	0.2
seq.11327.56	11327-56	3	SL019430	Dual specificity protein kinase CLK2	CLK2	P49760	1196	CLK2	Protein	0.2
seq.11328.9	11328-9	3	SL019433	U6 snRNA phosphodiesterase	USB1	Q9BQ65	79650	USB1	Protein	0.2
seq.11330.15	11330-15	3	SL013806	Casein kinase II subunit beta	CSK2B	P67870	1460	CSNK2B	Protein	0.2
seq.11333.82	11333-82	3	SL006485	Rho GTPase-activating protein 25	RHG25	P42331	9938	ARHGAP25	Protein	0.2
seq.11334.7	11334-7	3	SL019428	Leukocyte immunoglobulin-like receptor subfamily B member 3	LIRB3	O75022	102725035	LILRB3	Protein	0.2
seq.11336.9	11336-9	3	SL019434	Fanconi anemia group F protein	FANCF	Q9NPI8	2188	FANCF	Protein	0.2
seq.11338.49	11338-49	3	SL013793	Tyrosine-protein kinase BLK	BLK	P51451	640	BLK	Protein	0.2
seq.11342.59	11342-59	3	SL025966	Plexin domain-containing protein 2:Cytoplasmic domain	PXDC2:CD	Q6UX71	84898	PLXDC2	Protein	0.2
seq.11347.9	11347-9	3	SL006113	Transaldolase	Transaldolase	P37837	6888	TALDO1	Protein	0.2
seq.11348.132	11348-132	3	SL012364	Prolyl 4-hydroxylase subunit alpha-2	P4HA2	O15460	8974	P4HA2	Protein	0.005
seq.11350.30	11350-30	3	SL019100	E3 ubiquitin-protein ligase CHIP	CHIP	Q9UNE7	10273	STUB1	Protein	0.2
seq.11351.233	11351-233	3	SL019435	Non-homologous end-joining factor 1	NHEJ1	Q9H9Q4	79840	NHEJ1	Protein	0.2
seq.11352.42	11352-42	3	SL006679	Titin	TITIN	Q8WZ42	7273	TTN	Protein	0.2
seq.11353.143	11353-143	3	SL004101	Mothers against decapentaplegic homolog 2	SMAD2	Q15796	4087	SMAD2	Protein	0.2
seq.11354.21	11354-21	3	SL006829	1-phosphatidylinositol 4,5-bisphosphate phosphodiesterase beta-1	Phospholipase C-beta-1	Q9NQ66	23236	PLCB1	Protein	0.2
seq.11355.10	11355-10	3	SL008435	Eukaryotic translation initiation factor 5A-2	IF5A2	Q9GZV4	56648	EIF5A2	Protein	0.2
seq.11356.19	11356-19	3	SL019423	Protein DGCR14	DGC14	Q96DF8	8220	ESS2	Protein	0.2
seq.11358.15	11358-15	3	SL013823	Growth factor receptor-bound protein 10	GRB10	Q13322	2887	GRB10	Protein	0.2
seq.11360.39	11360-39	3	SL009588	Ribonucleoside-diphosphate reductase large subunit	RRM1	P23921	6240	RRM1	Protein	0.2
seq.11361.73	11361-73	3	SL000155	Thymidine phosphorylase	TP	P19971	1890	TYMP	Protein	0.005
seq.11363.58	11363-58	3	SL019418	Aquaporin-4	AQP4	P55087	361	AQP4	Protein	0.2
seq.11364.18	11364-18	3	SL019424	Mitofusin-1	MFN1	Q8IWA4	55669	MFN1	Protein	0.2
seq.11365.17	11365-17	3	SL009091	Teneurin-4	TEN4	Q6N022	26011	TENM4	Protein	0.2
seq.11368.32	11368-32	3	SL008133	Adenylate kinase 2, mitochondrial	KAD2	P54819	204	AK2	Protein	0.2
seq.11369.23	11369-23	3	SL008855	Alcohol dehydrogenase class-3	ADHX	P11766	128	ADH5	Protein	0.2
seq.11370.20	11370-20	3	SL019445	72 kDa inositol polyphosphate 5-phosphatase	INP5E	Q9NRR6	56623	INPP5E	Protein	0.2
seq.11371.1	11371-1	3	SL019419	Probable G-protein coupled receptor 101	GP101	Q96P66	83550	GPR101	Protein	0.2
seq.11372.2	11372-2	3	SL019425	Zinc finger protein 18	ZNF18	P17022	7566	ZNF18	Protein	0.2
seq.11375.49	11375-49	3	SL019436	Forkhead box protein L2	FOXL2	P58012	668	FOXL2	Protein	0.2
seq.11377.19	11377-19	3	SL019442	Alcohol dehydrogenase class 4 mu/sigma chain	ADH7	P40394	131	ADH7	Protein	0.2
seq.11378.37	11378-37	3	SL025913	Tyrosine-protein kinase SYK:Src Homology domain	KSYK:SH2, 1 and 2	P43405	6850	SYK	Protein	0.2
seq.11380.84	11380-84	3	SL019426	RNA-binding protein 24	RBM24	Q9BX46	221662	RBM24	Protein	0.2
seq.11381.56	11381-56	3	SL010934	Ribose-phosphate pyrophosphokinase 1	PRPS1	P60891	5631	PRPS1	Protein	0.2
seq.11382.5	11382-5	3	SL006491	Biliverdin reductase A	BIEA	P53004	644	BLVRA	Protein	0.005
seq.11383.41	11383-41	3	SL001732	Keratin, type II cytoskeletal 7	Keratin 7	P08729	3855	KRT7	Protein	0.2
seq.11387.3	11387-3	3	SL019420	Cyclic AMP-dependent transcription factor ATF-6 beta	ATF6B	Q99941	1388	ATF6B	Protein	0.005
seq.11388.75	11388-75	3	SL001690	WAP four-disulfide core domain protein 2	HE4	Q14508	10406	WFDC2	Protein	0.2
seq.11390.24	11390-24	3	SL004870	Carbonic anhydrase-related protein	Carbonic Anhydrase VIII	P35219	767	CA8	Protein	0.2
seq.11391.69	11391-69	3	SL015949	Mevalonate kinase	MVK	Q03426	4598	MVK	Protein	0.2
seq.11395.5	11395-5	3	SL025855	Protein-tyrosine kinase 2-beta:4.1 protein, ezrin, radixin, moesin domain	FAK2:FERM	Q14289	2185	PTK2B	Protein	0.2
seq.11396.39	11396-39	3	SL019451	Dynein intermediate chain 1, axonemal	DNAI1	Q9UI46	27019	DNAI1	Protein	0.2
seq.11401.181	11401-181	3	SL019468	E3 ubiquitin-protein ligase RNF146	RN146	Q9NTX7	81847	RNF146	Protein	0.2
seq.11402.17	11402-17	3	SL019475	Histone-lysine N-methyltransferase 2C	KMT2C	Q8NEZ4	58508	KMT2C	Protein	0.2
seq.11405.150	11405-150	3	SL007659	Caspase recruitment domain-containing protein 9	CARD9	Q9H257	64170	CARD9	Protein	0.2
seq.11406.82	11406-82	3	SL019452	Isobutyryl-CoA dehydrogenase, mitochondrial	ACAD8	Q9UKU7	27034	ACAD8	Protein	0.2
seq.11407.57	11407-57	3	SL015269	Phospholipid scramblase 3	PLS3	Q9NRY6	57048	PLSCR3	Protein	0.2
seq.11416.23	11416-23	3	SL025857	F-box/LRR-repeat protein 4:Leucine-rich repeats 4 and 5	FBXL4:LRR4 and LRR5	Q9UKA2	26235	FBXL4	Protein	0.005
seq.11421.10	11421-10	3	SL008304	EH domain-containing protein 4	EHD4	Q9H223	30844	EHD4	Protein	0.005
seq.11422.2	11422-2	3	SL019446	Homeobox protein DLX-3	DLX3	O60479	1747	DLX3	Protein	0.2
seq.11424.4	11424-4	3	SL008049	Fumarylacetoacetase	FAAA	P16930	2184	FAH	Protein	0.005
seq.11425.31	11425-31	3	SL019064	RUN and FYVE domain-containing protein 1	RUFY1	Q96T51	80230	RUFY1	Protein	0.2
seq.11428.31	11428-31	3	SL006955	PDZ and LIM domain protein 1	PDLI1	O00151	9124	PDLIM1	Protein	0.2
seq.11429.80	11429-80	3	SL004923	Heterogeneous nuclear ribonucleoproteins C1/C2	hnRNP C1/C2	P07910	3183	HNRNPC	Protein	0.2
seq.11430.49	11430-49	3	SL007518	E3 ubiquitin-protein ligase DTX1	DTX1	Q86Y01	1840	DTX1	Protein	0.2
seq.11431.235	11431-235	3	SL019447	ATP-dependent DNA helicase Q1	RECQ1	P46063	5965	RECQL	Protein	0.2
seq.11432.11	11432-11	3	SL019453	Polyglutamine-binding protein 1	PQBP1	O60828	10084	PQBP1	Protein	0.2
seq.11433.11	11433-11	3	SL019456	Tectonic-2	TECT2	Q96GX1	79867	TCTN2	Protein	0.2
seq.11436.6	11436-6	3	SL008211	Alpha-internexin	AINX	Q16352	9118	INA	Protein	0.2
seq.11438.6	11438-6	3	SL019476	DnaJ homolog subfamily B member 2	DNJB2	P25686	3300	DNAJB2	Protein	0.2
seq.11439.88	11439-88	3	SL019482	Rhophilin-2	RHPN2	Q8IUC4	85415	RHPN2	Protein	0.2
seq.11440.58	11440-58	3	SL004268	Suppressor of cytokine signaling 3	SOCS-3	O14543	9021	SOCS3	Protein	0.005
seq.11441.11	11441-11	3	SL007082	Glycogen phosphorylase, liver form	PYGL	P06737	5836	PYGL	Protein	0.005
seq.11442.1	11442-1	3	SL025837	Delta and Notch-like epidermal growth factor-related receptor:Cytoplasmic domain	DNER:CD	Q8NFT8	92737	DNER	Protein	0.2
seq.11444.49	11444-49	3	SL019460	DNA-directed RNA polymerase III subunit RPC6	RPC6	Q9H1D9	10621	POLR3F	Protein	0.2
seq.11448.34	11448-34	3	SL016433	Galactokinase	GALK1	P51570	2584	GALK1	Protein	0.2
seq.11449.22	11449-22	3	SL008129	F-actin-capping protein subunit alpha-1	CAZA1	P52907	829	CAPZA1	Protein	0.2
seq.11450.110	11450-110	3	SL004901	Protein disulfide-isomerase	Protein disulfide-isomerase	P07237	5034	P4HB	Protein	0.005
seq.11454.87	11454-87	3	SL012996	Eukaryotic translation initiation factor 3 subunit G	EIF3G	O75821	8666	EIF3G	Protein	0.2
seq.11456.2	11456-2	3	SL019448	Melanoma-associated antigen B10	MAGBA	Q96LZ2	139422	MAGEB10	Protein	0.2
seq.11457.53	11457-53	3	SL014942	UDP-glucose 4-epimerase	GALE	Q14376	2582	GALE	Protein	0.005
seq.11458.30	11458-30	3	SL016460	Poly(rC)-binding protein 1	PCBP1	Q15365	5093	PCBP1	Protein	0.2
seq.11459.81	11459-81	3	SL007290	RNA polymerase II elongation factor ELL	ELL	P55199	8178	ELL	Protein	0.2
seq.11462.8	11462-8	3	SL011160	RNA binding protein fox-1 homolog 2	RBM9	O43251	23543	RBFOX2	Protein	0.2
seq.11464.9	11464-9	3	SL013813	Transcription factor RelB	RELB	Q01201	5971	RELB	Protein	0.2
seq.11465.4	11465-4	3	SL019454	Probable G-protein coupled receptor 135	GP135	Q8IZ08	64582	GPR135	Protein	0.2
seq.11468.15	11468-15	3	SL019467	Probable RNA-binding protein 19	RBM19	Q9Y4C8	9904	RBM19	Protein	0.2
seq.11476.43	11476-43	3	SL009023	Vacuolar protein sorting-associated protein 4A	VPS4A	Q9UN37	27183	VPS4A	Protein	0.2
seq.11480.1	11480-1	3	SL006130	Aldehyde dehydrogenase, dimeric NADP-preferring	Aldehyde dehydrogenase, class 3	P30838	218	ALDH3A1	Protein	0.2
seq.11481.25	11481-25	3	SL007547	Hepatitis A virus cellular receptor 2	TIMD3	Q8TDQ0	84868	HAVCR2	Protein	0.2
seq.11486.26	11486-26	3	SL019479	Zinc finger protein 174	ZN174	Q15697	7727	ZNF174	Protein	0.2
seq.11487.4	11487-4	3	SL010384	Testican-1	Testican-1	Q08629	6695	SPOCK1	Protein	0.2
seq.11490.42	11490-42	3	SL019457	Ubiquitin-like protein 4A	UBL4A	P11441	8266	UBL4A	Protein	0.2
seq.11493.169	11493-169	3	SL019474	Dynein light chain 2, cytoplasmic	DYL2	Q96FJ2	140735	DYNLL2	Protein	0.005
seq.11494.4	11494-4	3	SL019480	RNA polymerase II elongation factor ELL2	ELL2	O00472	22936	ELL2	Protein	0.2
seq.11510.31	11510-31	3	SL005699	Apolipoprotein L1	Apo L1	O14791	8542	APOL1	Protein	5e-05
seq.11510.51	11510-51	3	SL005699	Apolipoprotein L1	Apo L1	O14791	8542	APOL1	Protein	5e-05
seq.11513.92	11513-92	3	SL002722	ADP-ribosyl cyclase/cyclic ADP-ribose hydrolase 1	CD38	P28907	952	CD38	Protein	0.2
seq.11514.196	11514-196	3	SL004557	CD59 glycoprotein	CD59	P13987	966	CD59	Protein	0.2
seq.11516.7	11516-7	3	SL006131	Fatty acid-binding protein, liver	FABPL	P07148	2168	FABP1	Protein	0.2
seq.11530.37	11530-37	3	SL010978	Porphobilinogen deaminase	HEM3	P08397	3145	HMBS	Protein	0.2
seq.11531.24	11531-24	3	SL025872	V-type immunoglobulin domain-containing suppressor of T-cell activation:Cytoplasmic domain	GI24:CD	Q9H7M9	64115	VSIR	Protein	0.2
seq.11534.6	11534-6	3	SL019063	Leucine-rich repeat, immunoglobulin-like domain and transmembrane domain-containing protein 3	LRIT3	Q3SXY7	345193	LRIT3	Protein	0.2
seq.11536.9	11536-9	3	SL019540	Histone H2A deubiquitinase MYSM1	MYSM1	Q5VVJ2	114803	MYSM1	Protein	0.2
seq.11537.12	11537-12	3	SL008830	Transferrin receptor protein 2	TFR2	Q9UP52	7036	TFR2	Protein	0.2
seq.11538.216	11538-216	3	SL019512	Malonyl-CoA decarboxylase, mitochondrial	DCMC	O95822	23417	MLYCD	Protein	0.2
seq.11539.4	11539-4	3	SL008136	ATP synthase subunit f, mitochondrial	ATPK	P56134	9551	ATP5MF	Protein	0.2
seq.11540.37	11540-37	3	SL012328	Forkhead box protein O3	FOXO3A	O43524	2309	FOXO3	Protein	0.2
seq.11542.11	11542-11	3	SL019529	Transmembrane protein 230	TM230	Q96A57	29058	TMEM230	Protein	0.2
seq.11543.84	11543-84	3	SL006779	LIM domain and actin-binding protein 1	LIMA1	Q9UHB6	51474	LIMA1	Protein	0.2
seq.11544.39	11544-39	3	SL010933	PHD finger protein 3	PHF3	Q92576	23469	PHF3	Protein	0.2
seq.11545.9	11545-9	3	SL004145	Tumor necrosis factor receptor superfamily member 14	HVEM	Q92956	8764	TNFRSF14	Protein	0.2
seq.11546.7	11546-7	3	SL007558	Cytoglobin	CYGB	Q8WWM9	114757	CYGB	Protein	0.2
seq.11547.84	11547-84	3	SL019518	Muscle, skeletal receptor tyrosine-protein kinase	MUSK	O15146	4593	MUSK	Protein	0.2
seq.11548.84	11548-84	3	SL007184	M-phase inducer phosphatase 1	MPIP1	P30304	993	CDC25A	Protein	0.2
seq.11549.6	11549-6	3	SL007314	Insulin gene enhancer protein ISL-1	ISL1	P61371	3670	ISL1	Protein	0.2
seq.11551.16	11551-16	3	SL019534	SWI/SNF-related matrix-associated actin-dependent regulator of chromatin subfamily E member 1-related	HM20B	Q9P0W2	10362	HMG20B	Protein	0.2
seq.11556.19	11556-19	3	SL015077	ADP-ribosylation factor GTPase-activating protein 1	ARFG1	Q8N6T3	55738	ARFGAP1	Protein	0.005
seq.11557.3	11557-3	3	SL007679	E3 ubiquitin-protein ligase SMURF1	SMUF1	Q9HCE7	57154	SMURF1	Protein	0.2
seq.11560.76	11560-76	3	SL007428	Nuclear factor of activated T-cells, cytoplasmic 4	NFAC4	Q14934	4776	NFATC4	Protein	0.2
seq.11562.9	11562-9	3	SL014854	DNA polymerase epsilon subunit 2	DPOE2	P56282	5427	POLE2	Protein	0.2
seq.11563.51	11563-51	3	SL025998	Synaptotagmin-like protein 4:Ca2+-dependent membrane-targeting module 2	SYTL4:C2 2	Q96C24	94121	SYTL4	Protein	0.2
seq.11565.58	11565-58	3	SL019525	Zinc finger protein 23	ZNF23	P17027	7571	ZNF23	Protein	0.2
seq.11566.48	11566-48	3	SL009148	Keratin, type II cytoskeletal 72	Keratin 72	Q14CN4	140807	KRT72	Protein	0.2
seq.11567.23	11567-23	3	SL019535	Zinc finger protein 10	ZNF10	P21506	7556	ZNF10	Protein	0.2
seq.11568.2	11568-2	3	SL007323	Peptidyl-prolyl cis-trans isomerase FKBP1B	FKB1B	P68106	2281	FKBP1B	Protein	0.2
seq.11570.94	11570-94	3	SL019514	B-cell receptor-associated protein 29	BAP29	Q9UHQ4	55973	BCAP29	Protein	0.2
seq.11571.75	11571-75	3	SL025943	NKG2-E type II integral membrane protein:Isoform E, Extracellular domain	NKG2E:ECD	Q07444	3823	KLRC3	Protein	0.2
seq.11572.4	11572-4	3	SL010968	Dynamin-2	DYN2	P50570	1785	DNM2	Protein	0.2
seq.11573.3	11573-3	3	SL017909	Serine/arginine-rich splicing factor 6	SRSF6	Q13247	6431	SRSF6	Protein	0.2
seq.11582.63	11582-63	3	SL007975	DnaJ homolog subfamily A member 2	DNJA2	O60884	10294	DNAJA2	Protein	0.2
seq.11586.2	11586-2	3	SL025923	Leucine-rich repeat neuronal protein 1:Extracellular domain	LRRN1:ECD	Q6UXK5	57633	LRRN1	Protein	0.2
seq.11587.5	11587-5	3	SL019521	MAX gene-associated protein	MGAP	Q8IWI9	23269	MGA	Protein	0.2
seq.11590.5	11590-5	3	SL019537	Probable RNA-binding protein 23	RBM23	Q86U06	55147	RBM23	Protein	0.2
seq.11591.43	11591-43	3	SL007011	Protein regulator of cytokinesis 1	PRC1	O43663	9055	PRC1	Protein	0.2
seq.11592.1	11592-1	3	SL011997	ELAV-like protein 1	ELAV1	Q15717	1994	ELAVL1	Protein	0.2
seq.11593.21	11593-21	3	SL003188	C-X-C motif chemokine 9	MIG	Q07325	4283	CXCL9	Protein	0.2
seq.11596.47	11596-47	3	SL019527	Zinc finger protein 75D	ZN75D	P51815	7626	ZNF75D	Protein	0.2
seq.11601.26	11601-26	3	SL019516	ATP-dependent RNA helicase DHX8	DHX8	Q14562	1659	DHX8	Protein	0.2
seq.11602.12	11602-12	3	SL025824	Copine-1:Von Willebrand factor type A domain	CPNE1:VWFA	Q99829	8904	CPNE1	Protein	0.2
seq.11606.22	11606-22	3	SL019538	DnaJ homolog subfamily B member 6	DNJB6	O75190	10049	DNAJB6	Protein	0.2
seq.11607.15	11607-15	3	SL016389	Bromodomain-containing protein 1	BRD1	O95696	23774	BRD1	Protein	0.2
seq.11608.5	11608-5	3	SL019511	Microtubule-associated proteins 1A/1B light chain 3B	MLP3B	Q9GZQ8	81631	MAP1LC3B	Protein	0.2
seq.11614.29	11614-29	3	SL013071	Enhancer of rudimentary homolog	ERH	P84090	2079	ERH	Protein	0.2
seq.11615.16	11615-16	3	SL016537	Dual adapter for phosphotyrosine and 3-phosphotyrosine and 3-phosphoinositide	DAPP1	Q9UN19	27071	DAPP1	Protein	0.2
seq.11616.9	11616-9	3	SL013812	Heat shock factor protein 1	HSF1	Q00613	3297	HSF1	Protein	0.2
seq.11617.1	11617-1	3	SL004121	Integrin alpha-L	LFA-1 alpha-L chain	P20701	3683	ITGAL	Protein	0.2
seq.11618.83	11618-83	3	SL007101	Transcriptional activator Myb	MYB	P10242	4602	MYB	Protein	0.2
seq.11626.7	11626-7	3	SL008563	Ubiquitin-conjugating enzyme E2 variant 1	UB2V1	Q13404	387522	UBE2V1	Protein	0.005
seq.11629.36	11629-36	3	SL007634	TNF receptor-associated factor 4	TRAF4	Q9BUZ4	9618	TRAF4	Protein	0.2
seq.11633.89	11633-89	3	SL013002	Activator of 90 kDa heat shock protein ATPase homolog 1	AHSA1	O95433	10598	AHSA1	Protein	0.2
seq.11634.32	11634-32	3	SL016376	Regulator of G-protein signaling 10	RGS10	O43665	6001	RGS10	Protein	0.2
seq.11636.33	11636-33	3	SL004811	Transgelin-2	Transgelin-2	P37802	8407	TAGLN2	Protein	0.2
seq.11638.42	11638-42	3	SL019577	Beta-1,3-galactosyltransferase 2	B3GT2	O43825	8707	B3GALT2	Protein	0.2
seq.11643.73	11643-73	3	SL019554	E3 ubiquitin-protein ligase DTX3L	DTX3L	Q8TDB6	151636	DTX3L	Protein	0.2
seq.11645.9	11645-9	3	SL012417	Prolyl 4-hydroxylase subunit alpha-1	P4HA1	P13674	5033	P4HA1	Protein	0.2
seq.11646.4	11646-4	3	SL005434	Carbohydrate sulfotransferase 9	Carbohydrate sulfotransferase 9	Q7L1S5	83539	CHST9	Protein	0.2
seq.11647.6	11647-6	3	SL025866	Frizzled-10:Cytoplasmic domain	Frizzled-10:CD	Q9ULW2	11211	FZD10	Protein	0.2
seq.11649.3	11649-3	3	SL019547	Stromal membrane-associated protein 1	SMAP1	Q8IYB5	60682	SMAP1	Protein	0.2
seq.11651.24	11651-24	3	SL019555	Protein argonaute-1	AGO1	Q9UL18	26523	AGO1	Protein	0.2
seq.11653.69	11653-69	3	SL019569	Sodium- and chloride-dependent glycine transporter 1	SC6A9	P48067	6536	SLC6A9	Protein	0.2
seq.11654.77	11654-77	3	SL019578	Neurensin-1	NRSN1	Q8IZ57	140767	NRSN1	Protein	0.2
seq.11656.110	11656-110	3	SL007751	Ena/VASP-like protein	EVL	Q9UI08	51466	EVL	Protein	0.2
seq.11657.86	11657-86	3	SL006979	Suppressor of cytokine signaling 7	SOCS7	O14512	30837	SOCS7	Protein	0.2
seq.11659.31	11659-31	3	SL011224	Clathrin interactor 1	EPN4	Q14677	9685	CLINT1	Protein	0.2
seq.11661.11	11661-11	3	SL019570	NACHT, LRR and PYD domains-containing protein 1	NALP1	Q9C000	22861	NLRP1	Protein	0.2
seq.11664.32	11664-32	3	SL019543	ADP-ribosylation factor GTPase-activating protein 2	ARFG2	Q8N6H7	84364	ARFGAP2	Protein	0.2
seq.11666.72	11666-72	3	SL019551	Regulator of G-protein signaling 8	RGS8	P57771	85397	RGS8	Protein	0.2
seq.11667.29	11667-29	3	SL019556	Tensin-2	TENC1	Q63HR2	23371	TNS2	Protein	0.2
seq.11669.39	11669-39	3	SL019571	Solute carrier organic anion transporter family member 5A1	SO5A1	Q9H2Y9	81796	SLCO5A1	Protein	0.2
seq.11670.18	11670-18	3	SL019419	Probable G-protein coupled receptor 101	GP101	Q96P66	83550	GPR101	Protein	0.2
seq.11671.19	11671-19	3	SL019544	Peregrin	BRPF1	P55201	7862	BRPF1	Protein	0.2
seq.11672.17	11672-17	3	SL019549	Kinesin-like protein KIF16B	KI16B	Q96L93	55614	KIF16B	Protein	0.2
seq.11677.17	11677-17	3	SL019579	Probable palmitoyltransferase ZDHHC14	ZDH14	Q8IZN3	79683	ZDHHC14	Protein	0.2
seq.11678.105	11678-105	3	SL019586	Gap junction delta-2 protein	CXD2	Q9UKL4	57369	GJD2	Protein	0.2
seq.11681.8	11681-8	3	SL007271	Arf-GAP domain and FG repeat-containing protein 1	NUPL	P52594	3267	AGFG1	Protein	0.2
seq.11682.7	11682-7	3	SL015231	Thioredoxin-interacting protein	TXNIP	Q9H3M7	10628	TXNIP	Protein	0.2
seq.11683.19	11683-19	3	SL019567	ADP-ribosylation factor-binding protein GGA3	GGA3	Q9NZ52	23163	GGA3	Protein	0.2
seq.11690.47	11690-47	3	SL019558	Anaphase-promoting complex subunit 7	APC7	Q9UJX3	51434	ANAPC7	Protein	0.2
seq.11692.21	11692-21	3	SL019573	SHC-transforming protein 4	SHC4	Q6S5L8	399694	SHC4	Protein	0.2
seq.11696.7	11696-7	3	SL008838	Cellular retinoic acid-binding protein 2	RABP2	P29373	1382	CRABP2	Protein	0.2
seq.11699.16	11699-16	3	SL014919	Protein tyrosine phosphatase type IVA 2	TP4A2	Q12974	8073	PTP4A2	Protein	0.2
seq.11708.2	11708-2	3	SL007868	Lipocalin-1	LCN1	P31025	3933	LCN1	Protein	0.2
seq.11709.29	11709-29	3	SL015112	Carnitine O-palmitoyltransferase 1, muscle isoform	CPT1B	Q92523	1375	CPT1B	Protein	0.2
seq.11712.207	11712-207	3	SL011294	Protein unc-45 homolog A	UN45A	Q9H3U1	55898	UNC45A	Protein	0.2
seq.11715.1	11715-1	3	SL019568	POU domain, class 2, transcription factor 1	PO2F1	P14859	5451	POU2F1	Protein	0.2
seq.11716.28	11716-28	3	SL019575	Leucine-rich repeat, immunoglobulin-like domain and transmembrane domain-containing protein 2	LRIT2	A6NDA9	340745	LRIT2	Protein	0.2
seq.11814.29	11814-29	3	SL000134	Hepatocyte growth factor receptor	Met	P08581	4233	MET	Protein	0.005
seq.11816.84	11816-84	3	SL007025	Tyrosine-protein kinase JAK2	JAK2	O60674	3717	JAK2	Protein	0.2
seq.11817.1	11817-1	3	SL018792	Ribosomal protein S6 kinase beta-1	KS6B1	P23443	6198	RPS6KB1	Protein	0.2
seq.11825.27	11825-27	3	SL013877	Peroxisome proliferator-activated receptor gamma coactivator 1-alpha	PRGC1	Q9UBK2	10891	PPARGC1A	Protein	0.2
seq.11827.7	11827-7	3	SL019486	Nuclear receptor ROR-gamma	RORG	P51449	6097	RORC	Protein	0.2
seq.11830.48	11830-48	3	SL010616	Tyrosine-protein phosphatase non-receptor type 11	SHP-2	Q06124	5781	PTPN11	Protein	0.2
seq.11833.83	11833-83	3	SL012513	Frataxin, mitochondrial	FRDA	Q16595	2395	FXN	Protein	0.2
seq.11836.144	11836-144	3	SL004119	Epithelial discoidin domain-containing receptor 1	discoidin domain receptor 1	Q08345	780	DDR1	Protein	0.005
seq.11837.7	11837-7	3	SL004859	Tumor necrosis factor receptor superfamily member 18	GITR	Q9Y5U5	8784	TNFRSF18	Protein	0.2
seq.11838.130	11838-130	3	SL010815	Piezo-type mechanosensitive ion channel component 1	FA38A	Q92508	9780	PIEZO1	Protein	0.2
seq.11851.21	11851-21	3	SL017099	Triggering receptor expressed on myeloid cells 2	TREM2	Q9NZC2	54209	TREM2	Protein	0.005
seq.11872.9	11872-9	3	SL019027	Protocadherin gamma-B1	PCDGD	Q9Y5G3	56104	PCDHGB1	Protein	0.005
seq.11910.27	11910-27	3	SL019039	Homeobox protein DLX-4	DLX4	Q92988	1748	DLX4	Protein	0.2
seq.11911.13	11911-13	3	SL025919	Leucine-rich repeat-containing protein 4B:Cytoplasmic domain	LRC4B:CD	Q9NT99	94030	LRRC4B	Protein	0.2
seq.11926.23	11926-23	3	SL012582	Alpha- and gamma-adaptin-binding protein p34	P34	Q6PD74	79719	AAGAB	Protein	0.2
seq.11934.9	11934-9	3	SL015014	Integrator complex subunit 3	INT3	Q68E01	65123	INTS3	Protein	0.2
seq.11949.25	11949-25	3	SL025843	Epidermal growth factor:Cytoplasmic domain	EGF:CD	P01133	1950	EGF	Protein	0.2
seq.11952.1	11952-1	3	SL025881	Immunoglobulin superfamily DCC subclass member 3:Cytoplasmic domain	IGDC3:CD	Q8IVU1	9543	IGDCC3	Protein	0.2
seq.11955.1	11955-1	3	SL025968	Rho GTPase-activating protein 1:Rho-GTPase activating protein domain	RHG01:Rho-GAP	Q07960	392	ARHGAP1	Protein	0.2
seq.11967.23	11967-23	3	SL013765	Cellular retinoic acid-binding protein 1	RABP1	P29762	1381	CRABP1	Protein	0.2
seq.11969.5	11969-5	3	SL004807	Protein S100-A2	S100A2	P29034	6273	S100A2	Protein	0.2
seq.11988.24	11988-24	3	SL015251	Receptor-type tyrosine-protein phosphatase H	PTPRH	Q9HD43	5794	PTPRH	Protein	0.2
seq.11989.35	11989-35	3	SL019200	ER membrane protein complex subunit 1	EMC1	Q8N766	23065	EMC1	Protein	0.2
seq.12001.7	12001-7	3	SL006520	Tight junction protein ZO-1	ZO1	Q07157	7082	TJP1	Protein	0.2
seq.12008.3	12008-3	3	SL007098	T-cell antigen CD7	CD7	P09564	924	CD7	Protein	0.2
seq.12014.19	12014-19	3	SL019226	6-pyruvoyl tetrahydrobiopterin synthase	PTPS	Q03393	5805	PTS	Protein	0.2
seq.12016.60	12016-60	3	SL013756	E3 ubiquitin-protein ligase CBL	CBL	P22681	867	CBL	Protein	0.2
seq.12018.84	12018-84	3	SL019230	Thiamin pyrophosphokinase 1	TPK1	Q9H3S4	27010	TPK1	Protein	0.2
seq.12020.39	12020-39	3	SL010883	Bisphosphoglycerate mutase	PMGE	P07738	669	BPGM	Protein	0.005
seq.12022.12	12022-12	3	SL000132	Mothers against decapentaplegic homolog 4	SMAD4	Q13485	4089	SMAD4	Protein	0.2
seq.12030.82	12030-82	3	SL004900	Desmin	Desmin	P17661	1674	DES	Protein	0.2
seq.12033.3	12033-3	3	SL007012	Mitotic checkpoint serine/threonine-protein kinase BUB1	BUB1	O43683	699	BUB1	Protein	0.2
seq.12034.28	12034-28	3	SL004613	Adenylyl cyclase-associated protein 1	CAP 1	Q01518	10487	CAP1	Protein	0.2
seq.12041.33	12041-33	3	SL013773	Heat shock 70 kDa protein 1-like	HS71L	P34931	3305	HSPA1L	Protein	0.2
seq.12046.51	12046-51	3	SL011216	TAR DNA-binding protein 43	TADBP	Q13148	23435	TARDBP	Protein	0.2
seq.12077.32	12077-32	3	SL004357	Growth/differentiation factor 8	Myostatin	O14793	2660	MSTN	Protein	0.2
seq.12329.21	12329-21	3	SL013834	Ribosomal protein S6 kinase alpha-1	KS6A1	Q15418	6195	RPS6KA1	Protein	0.005
seq.12332.7	12332-7	3	SL019680	Eukaryotic elongation factor 2 kinase	EF2K	O00418	29904	EEF2K	Protein	0.2
seq.12333.87	12333-87	3	SL010958	Ribose-5-phosphate isomerase	RPIA	P49247	22934	RPIA	Protein	0.005
seq.12334.25	12334-25	3	SL004695	Serine hydroxymethyltransferase, cytosolic	cSHMT	P34896	6470	SHMT1	Protein	0.2
seq.12338.27	12338-27	3	SL019671	Pikachurin	EGFLA	Q63HQ2	133584	EGFLAM	Protein	0.2
seq.12340.17	12340-17	3	SL011196	Alanine--tRNA ligase, cytoplasmic	SYAC	P49588	16	AARS1	Protein	0.2
seq.12341.8	12341-8	3	SL007465	Dual specificity protein phosphatase 6	DUS6	Q16828	1848	DUSP6	Protein	0.2
seq.12343.14	12343-14	3	SL011226	Arf-GAP with coiled-coil, ANK repeat and PH domain-containing protein 2	CENB2	Q15057	23527	ACAP2	Protein	0.2
seq.12345.4	12345-4	3	SL019703	Anaphase-promoting complex subunit 10	APC10	Q9UM13	10393	ANAPC10	Protein	0.2
seq.12347.29	12347-29	3	SL019675	Cerebral cavernous malformations 2 protein	CCM2	Q9BSQ5	83605	CCM2	Protein	0.2
seq.12348.46	12348-46	3	SL019681	Serine--tRNA ligase, mitochondrial	SYSM	Q9NP81	54938	SARS2	Protein	0.2
seq.12350.86	12350-86	3	SL018899	Protein C-ets-2	ETS2	P15036	2114	ETS2	Protein	0.2
seq.12351.25	12351-25	3	SL004396	Signal transducer and activator of transcription 1-alpha/beta	STAT1	P42224	6772	STAT1	Protein	0.2
seq.12352.70	12352-70	3	SL019698	Arrestin domain-containing protein 3	ARRD3	Q96B67	57561	ARRDC3	Protein	0.2
seq.12355.223	12355-223	3	SL019676	Ribosome-recycling factor, mitochondrial	RRFM	Q96E11	92399	MRRF	Protein	0.2
seq.12356.65	12356-65	3	SL005002	Sorcin	Sorcin	P30626	6717	SRI	Protein	0.2
seq.12357.41	12357-41	3	SL016390	Synaptosomal-associated protein 29	SNP29	O95721	9342	SNAP29	Protein	0.2
seq.12358.6	12358-6	3	SL007325	Immunoglobulin-binding protein 1	IGBP1	P78318	3476	IGBP1	Protein	0.2
seq.12361.102	12361-102	3	SL008513	Ras-related protein R-Ras2	RRAS2	P62070	22800	RRAS2	Protein	0.2
seq.12363.70	12363-70	3	SL015111	Tribbles homolog 2	TRIB2	Q92519	28951	TRIB2	Protein	0.2
seq.12365.108	12365-108	3	SL009453	RuvB-like 1	RUVB1	Q9Y265	8607	RUVBL1	Protein	0.2
seq.12366.16	12366-16	3	SL008832	Gamma-crystallin D	CRGD	P07320	1421	CRYGD	Protein	0.2
seq.12367.52	12367-52	3	SL019694	Macoilin	MACOI	Q8N5G2	55219	MACO1	Protein	0.2
seq.12368.18	12368-18	3	SL013848	Histone acetyltransferase KAT2B	PCAF	Q92831	8850	KAT2B	Protein	0.2
seq.12370.30	12370-30	3	SL006348	Apolipoprotein F	Apo F	Q13790	319	APOF	Protein	0.005
seq.12372.50	12372-50	3	SL005671	Tropomyosin alpha-3 chain	Tropomyosin alpha-3 chain	P06753	7170	TPM3	Protein	0.2
seq.12373.73	12373-73	3	SL014875	Transformer-2 protein homolog beta	TRA2B	P62995	6434	TRA2B	Protein	0.2
seq.12374.8	12374-8	3	SL019686	Platelet-activating factor acetylhydrolase IB subunit gamma	PA1B3	Q15102	5050	PAFAH1B3	Protein	0.2
seq.12376.85	12376-85	3	SL003762	Cyclin-dependent kinase 4 inhibitor D	p19-INK4d	P55273	1032	CDKN2D	Protein	0.2
seq.12378.71	12378-71	3	SL012578	Tapasin	TPSN	O15533	6892	TAPBP	Protein	0.2
seq.12381.26	12381-26	3	SL008046	Carbonyl reductase [NADPH] 1	CBR1	P16152	873	CBR1	Protein	0.2
seq.12382.2	12382-2	3	SL019687	Probable ATP-dependent RNA helicase DDX58	DDX58	O95786	23586	DDX58	Protein	0.2
seq.12384.92	12384-92	3	SL019700	COP9 signalosome complex subunit 7b	CSN7B	Q9H9Q2	64708	COPS7B	Protein	0.005
seq.12385.4	12385-4	3	SL006471	Calpain-3	CAN3	P20807	825	CAPN3	Protein	0.2
seq.12386.11	12386-11	3	SL012837	Aminopeptidase B	AMPB	Q9H4A4	6051	RNPEP	Protein	0.2
seq.12387.7	12387-7	3	SL013045	PDZ and LIM domain protein 4	PDLI4	P50479	8572	PDLIM4	Protein	0.2
seq.12389.4	12389-4	3	SL007790	Origin recognition complex subunit 6	ORC6	Q9Y5N6	23594	ORC6	Protein	0.2
seq.12391.27	12391-27	3	SL019695	PDZ domain-containing protein 7	PDZD7	Q9H5P4	79955	PDZD7	Protein	0.2
seq.12392.30	12392-30	3	SL019701	ADP-ribosylation factor-like protein 1	ARL1	P40616	400	ARL1	Protein	0.005
seq.12394.53	12394-53	3	SL006601	Transmembrane protein C16orf54	CP054	Q6UWD8	283897	C16orf54	Protein	0.2
seq.12395.86	12395-86	3	SL019677	Aspartate--tRNA ligase, mitochondrial	SYDM	Q6PI48	55157	DARS2	Protein	0.2
seq.12396.19	12396-19	3	SL006368	3-hydroxyisobutyryl-CoA hydrolase, mitochondrial	HIBCH	Q6NVY1	26275	HIBCH	Protein	0.2
seq.12398.15	12398-15	3	SL019692	Paired box protein Pax-4	PAX4	O43316		PAX4	Protein	0.2
seq.12399.194	12399-194	3	SL013198	Coiled-coil domain-containing protein 50	CCD50	Q8IVM0	152137	CCDC50	Protein	0.2
seq.12400.25	12400-25	3	SL015259	Ubiquitin-conjugating enzyme E2 T	UBE2T	Q9NPD8	29089	UBE2T	Protein	0.2
seq.12401.3	12401-3	3	SL019706	AMSH-like protease	STALP	Q96FJ0	57559	STAMBPL1	Protein	0.2
seq.12403.30	12403-30	3	SL019678	Ras-related protein Rab-39B	RB39B	Q96DA2	116442	RAB39B	Protein	0.2
seq.12406.119	12406-119	3	SL000635	GTP-binding protein Di-Ras3	ARHI	O95661	9077	DIRAS3	Protein	0.2
seq.12408.333	12408-333	3	SL015330	Ras-related protein Rab-22A	RB22A	Q9UL26	57403	RAB22A	Protein	0.2
seq.12409.90	12409-90	3	SL019707	Ras-related protein Rab-7b	RAB7B	Q96AH8	338382	RAB7B	Protein	0.2
seq.12411.60	12411-60	3	SL019679	Protein max	MAX	P61244	4149	MAX	Protein	0.2
seq.12414.31	12414-31	3	SL004815	14-3-3 protein beta/alpha	14-3-3 protein beta/alpha	P31946	7529	YWHAB	Protein	0.005
seq.12415.122	12415-122	3	SL011710	Endothelial differentiation-related factor 1	EDF1	O60869	8721	EDF1	Protein	0.2
seq.12417.46	12417-46	3	SL019708	EKC/KEOPS complex subunit TPRKB	TPRKB	Q9Y3C4	51002	TPRKB	Protein	0.005
seq.12420.10	12420-10	3	SL019684	Glycerol-3-phosphate dehydrogenase 1-like protein	GPD1L	Q8N335	23171	GPD1L	Protein	0.2
seq.12422.143	12422-143	3	SL019693	Arachidonate 15-lipoxygenase B	LX15B	O15296	247	ALOX15B	Protein	0.2
seq.12423.38	12423-38	3	SL019697	APOBEC1 complementation factor	A1CF	Q9NQ94	29974	A1CF	Protein	0.2
seq.12424.107	12424-107	3	SL019702	Thymocyte nuclear protein 1	THYN1	Q9P016	29087	THYN1	Protein	0.2
seq.12425.104	12425-104	3	SL008834	ADP-ribosylation factor 6	ARF6	P62330	382	ARF6	Protein	0.2
seq.12426.19	12426-19	3	SL016520	MOB kinase activator 1A	MOL1B	Q9H8S9	55233	MOB1A	Protein	0.2
seq.12427.8	12427-8	3	SL007185	M-phase inducer phosphatase 2	MPIP2	P30305	994	CDC25B	Protein	0.2
seq.12428.2	12428-2	3	SL015008	Lysophospholipase-like protein 1	LYPL1	Q5VWZ2	127018	LYPLAL1	Protein	0.2
seq.12430.78	12430-78	3	SL011150	Polyadenylate-binding protein-interacting protein 1	PAIP1	Q9H074	10605	PAIP1	Protein	0.2
seq.12431.13	12431-13	3	SL019737	Protein pelota homolog	PELO	Q9BRX2	53918	PELO	Protein	0.2
seq.12432.23	12432-23	3	SL010232	Calcyclin-binding protein	CYBP	Q9HB71	27101	CACYBP	Protein	0.2
seq.12433.8	12433-8	3	SL019709	ADP-ribosylation factor-like protein 11	ARL11	Q969Q4	115761	ARL11	Protein	0.005
seq.12434.25	12434-25	3	SL008617	IST1 homolog	K0174	P53990	9798	IST1	Protein	0.2
seq.12436.84	12436-84	3	SL005847	Glutathione S-transferase omega-1	GST omega-1	P78417	9446	GSTO1	Protein	0.005
seq.12437.18	12437-18	3	SL019726	Serine/threonine-protein kinase ULK3	ULK3	Q6PHR2	25989	ULK3	Protein	0.2
seq.12438.127	12438-127	3	SL014754	DNA-3-methyladenine glycosylase	3MG	P29372	4350	MPG	Protein	0.2
seq.12439.67	12439-67	3	SL004395	Interferon regulatory factor 9	ISGF3	Q00978	10379	IRF9	Protein	0.2
seq.12442.4	12442-4	3	SL019715	Rho-related GTP-binding protein RhoD	RHOD	O00212	29984	RHOD	Protein	0.2
seq.12444.39	12444-39	3	SL006967	Nuclear receptor subfamily 5 group A member 2	NR5A2	O00482	2494	NR5A2	Protein	0.2
seq.12445.50	12445-50	3	SL019727	Ankyrin repeat domain-containing protein 27	ANR27	Q96NW4	84079	ANKRD27	Protein	0.2
seq.12446.49	12446-49	3	SL005253	Glutathione S-transferase A1	GST A1-1	P08263	2938	GSTA1	Protein	0.2
seq.12448.246	12448-246	3	SL006476	Glycylpeptide N-tetradecanoyltransferase 1	NMT1	P30419	4836	NMT1	Protein	0.2
seq.12449.16	12449-16	3	SL012991	Peptidyl-prolyl cis-trans isomerase H	PPIH	O43447	10465	PPIH	Protein	0.2
seq.12450.42	12450-42	3	SL016459	Phosphomevalonate kinase	PMVK	Q15126	10654	PMVK	Protein	0.2
seq.12451.62	12451-62	3	SL018858	Transcription regulator protein BACH1	BACH1	O14867	571	BACH1	Protein	0.2
seq.12452.32	12452-32	3	SL019721	Histone-lysine N-methyltransferase SUV420H2	SV422	Q86Y97	84787	KMT5C	Protein	0.2
seq.12453.161	12453-161	3	SL019728	Nuclear RNA export factor 1	NXF1	Q9UBU9	10482	NXF1	Protein	0.2
seq.12454.105	12454-105	3	SL019732	N-terminal Xaa-Pro-Lys N-methyltransferase 1	NTM1A	Q9BV86	28989	NTMT1	Protein	0.2
seq.12455.48	12455-48	3	SL019739	Myoneurin	MYNN	Q9NPC7	55892	MYNN	Protein	0.2
seq.12456.5	12456-5	3	SL019744	6-phosphofructo-2-kinase/fructose-2,6-bisphosphatase 3	F263	Q16875	5209	PFKFB3	Protein	0.2
seq.12457.10	12457-10	3	SL019711	1,2-dihydroxy-3-keto-5-methylthiopentene dioxygenase	MTND	Q9BV57	55256	ADI1	Protein	0.2
seq.12458.79	12458-79	3	SL016506	Calcineurin B homologous protein 1	CHP1	Q99653	11261	CHP1	Protein	0.2
seq.12459.13	12459-13	3	SL007671	Pleckstrin homology domain-containing family A member 1	PKHA1	Q9HB21	59338	PLEKHA1	Protein	0.2
seq.12460.18	12460-18	3	SL008613	Proteasome subunit alpha type-7	PSA7	O14818	5688	PSMA7	Protein	0.2
seq.12461.8	12461-8	3	SL013283	NAD-dependent protein deacylase sirtuin-5, mitochondrial	SIRT5	Q9NXA8	23408	SIRT5	Protein	0.2
seq.12462.20	12462-20	3	SL019733	Histone-lysine N-methyltransferase SETMAR	SETMR	Q53H47	6419	SETMAR	Protein	0.2
seq.12463.7	12463-7	3	SL019740	Kelch-like protein 13	KLH13	Q9P2N7	90293	KLHL13	Protein	0.2
seq.12466.7	12466-7	3	SL008019	Heterogeneous nuclear ribonucleoprotein A1	ROA1	P09651	3178	HNRNPA1	Protein	0.005
seq.12469.19	12469-19	3	SL011230	Microtubule-associated protein RP/EB family member 1	MARE1	Q15691	22919	MAPRE1	Protein	0.005
seq.12471.47	12471-47	3	SL007061	Double-stranded RNA-binding protein Staufen homolog 1	STAU1	O95793	6780	STAU1	Protein	0.2
seq.12473.48	12473-48	3	SL015285	BTB/POZ domain-containing protein KCTD5	KCTD5	Q9NXV2	54442	KCTD5	Protein	0.2
seq.12475.48	12475-48	3	SL019722	Chloride intracellular channel protein 5	CLIC5	Q9NZA1	53405	CLIC5	Protein	0.2
seq.12476.50	12476-50	3	SL013278	Fructose-2,6-bisphosphatase TIGAR	TIGAR	Q9NQ88	57103	TIGAR	Protein	0.2
seq.12477.42	12477-42	3	SL019734	Translin	TSN	Q15631	7247	TSN	Protein	0.2
seq.12478.15	12478-15	3	SL008862	60S ribosomal protein L30	RL30	P62888	6156	RPL30	Protein	0.2
seq.12479.50	12479-50	3	SL014768	cAMP-dependent protein kinase type I-beta regulatory subunit	KAP1	P31321	5575	PRKAR1B	Protein	0.2
seq.12480.9	12480-9	3	SL019713	OTU domain-containing protein 5	OTUD5	Q96G74	55593	OTUD5	Protein	0.2
seq.12482.5	12482-5	3	SL007512	Nucleosome-remodeling factor subunit BPTF	BPTF	Q12830	2186	BPTF	Protein	0.2
seq.12483.62	12483-62	3	SL007576	Nuclear receptor ROR-beta	RORB	Q92753	6096	RORB	Protein	0.2
seq.12484.67	12484-67	3	SL011194	Phosphatidylinositol transfer protein beta isoform	PIPNB	P48739	23760	PITPNB	Protein	0.2
seq.12486.8	12486-8	3	SL007708	Glutaredoxin-2, mitochondrial	GLRX2	Q9NS18	51022	GLRX2	Protein	0.2
seq.12488.9	12488-9	3	SL015331	Malignant T-cell-amplified sequence 1	MCTS1	Q9ULC4	28985	MCTS1	Protein	0.2
seq.12490.92	12490-92	3	SL019720	Ragulator complex protein LAMTOR3	LTOR3	Q9UHA4	8649	LAMTOR3	Protein	0.2
seq.12491.23	12491-23	3	SL008340	Chloride intracellular channel protein 4	CLIC4	Q9Y696	25932	CLIC4	Protein	0.005
seq.12493.42	12493-42	3	SL019735	Ubiquitin thioesterase OTUB2	OTUB2	Q96DC9	78990	OTUB2	Protein	0.2
seq.12494.99	12494-99	3	SL019741	Gamma-aminobutyric acid receptor-associated protein-like 2	GBRL2	P60520	11345	GABARAPL2	Protein	0.005
seq.12497.29	12497-29	3	SL015180	Tudor-interacting repair regulator protein	SDOS	Q9BRJ7	84309	NUDT16L1	Protein	0.2
seq.12498.12	12498-12	3	SL019719	Tax1-binding protein 3	TX1B3	O14907	30851	TAX1BP3	Protein	0.2
seq.12499.108	12499-108	3	SL015171	Endophilin-A1	SH3G2	Q99962	6456	SH3GL2	Protein	0.2
seq.12500.88	12500-88	3	SL019730	SUMO-activating enzyme subunit 2	SAE2	Q9UBT2	10054	UBA2	Protein	0.2
seq.12501.10	12501-10	3	SL008849	Tubulin-specific chaperone A	TBCA	O75347	6902	TBCA	Protein	0.005
seq.12503.5	12503-5	3	SL007451	Ovarian cancer G-protein coupled receptor 1	SPR1	Q15743	8111	GPR68	Protein	0.005
seq.12504.26	12504-26	3	SL008078	Leiomodin-1	LMOD1	P29536	25802	LMOD1	Protein	0.2
seq.12507.16	12507-16	3	SL019723	Inositol-trisphosphate 3-kinase C	IP3KC	Q96DU7	80271	ITPKC	Protein	0.2
seq.12508.9	12508-9	3	SL008756	Charged multivesicular body protein 3	CHMP3	Q9Y3E7	100526767	CHMP3	Protein	0.2
seq.12509.115	12509-115	3	SL019736	COMM domain-containing protein 1	COMD1	Q8N668	150684	COMMD1	Protein	0.2
seq.12510.3	12510-3	3	SL019742	Signal-transducing adaptor protein 1	STAP1	Q9ULZ2	26228	STAP1	Protein	0.2
seq.12511.83	12511-83	3	SL019747	Solute carrier family 41 member 2	S41A2	Q96JW4	84102	SLC41A2	Protein	0.2
seq.12513.8	12513-8	3	SL008826	Glycolipid transfer protein	GLTP	Q9NZD2	51228	GLTP	Protein	0.2
seq.12514.16	12514-16	3	SL004624	tRNA (guanine-N(7)-)-methyltransferase	METTL1	Q9UBP6	4234	METTL1	Protein	0.2
seq.12515.45	12515-45	3	SL019724	Uridine-cytidine kinase 2	UCK2	Q9BZX2	7371	UCK2	Protein	0.2
seq.12516.13	12516-13	3	SL019731	Transcriptional enhancer factor TEF-3	TEAD4	Q15561	7004	TEAD4	Protein	0.2
seq.12517.52	12517-52	3	SL003787	Programmed cell death protein 5	TFAR19	O14737	9141	PDCD5	Protein	0.2
seq.12518.289	12518-289	3	SL011258	Protein polybromo-1	PB1	Q86U86	55193	PBRM1	Protein	0.2
seq.12521.3	12521-3	3	SL007230	Cyclin-dependent kinase 4 inhibitor C	CDN2C	P42773	1031	CDKN2C	Protein	0.2
seq.12522.6	12522-6	3	SL011201	UV excision repair protein RAD23 homolog B	RD23B	P54727	5887	RAD23B	Protein	0.2
seq.12524.18	12524-18	3	SL019774	Diamine acetyltransferase 2	SAT2	Q96F10	112483	SAT2	Protein	0.2
seq.12527.50	12527-50	3	SL013736	Thyroid hormone receptor alpha	THA	P10827	7067	THRA	Protein	0.2
seq.12528.40	12528-40	3	SL019761	ATPase WRNIP1	WRIP1	Q96S55	56897	WRNIP1	Protein	0.2
seq.12529.32	12529-32	3	SL019753	Inactive peptidyl-prolyl cis-trans isomerase FKBP6	FKBP6	O75344	8468	FKBP6	Protein	0.005
seq.12530.14	12530-14	3	SL005032	Cyclin-dependent kinases regulatory subunit 1	CKS-1	P61024	1163	CKS1B	Protein	0.2
seq.12531.5	12531-5	3	SL019768	Endogenous retrovirus group V member 1 Env polyprotein	ERVV1	B6SEH8		ERVV-1	Protein	0.2
seq.12532.28	12532-28	3	SL013788	Ubiquitin-conjugating enzyme E2 R1	UB2R1	P49427	997	CDC34	Protein	0.2
seq.12533.135	12533-135	3	SL019781	Cytohesin-2	CYH2	Q99418	9266	CYTH2	Protein	0.2
seq.12534.10	12534-10	3	SL019796	Calcium-binding and coiled-coil domain-containing protein 2	CACO2	Q13137	10241	CALCOCO2	Protein	0.2
seq.12535.2	12535-2	3	SL013748	DNA repair protein XRCC1	XRCC1	P18887	7515	XRCC1	Protein	0.2
seq.12536.46	12536-46	3	SL019758	Myotubularin-related protein 6	MTMR6	Q9Y217	9107	MTMR6	Protein	0.2
seq.12537.88	12537-88	3	SL013811	Transcriptional activator protein Pur-alpha	PURA	Q00577	5813	PURA	Protein	0.2
seq.12538.19	12538-19	3	SL019759	Regulator of G-protein signaling 7	RGS7	P49802	6000	RGS7	Protein	0.2
seq.12540.25	12540-25	3	SL019775	Rho-related GTP-binding protein RhoG	RHOG	P84095	391	RHOG	Protein	0.005
seq.12543.76	12543-76	3	SL019752	Zinc finger protein 560	ZN560	Q96MR9	147741	ZNF560	Protein	0.2
seq.12546.1	12546-1	3	SL014839	Smoothelin	SMTN	P53814	6525	SMTN	Protein	0.2
seq.12548.75	12548-75	3	SL019776	Ras-related GTP-binding protein C	RRAGC	Q9HB90	64121	RRAGC	Protein	0.2
seq.12549.33	12549-33	3	SL014636	Hematopoietic prostaglandin D synthase	PTGD2	O60760	27306	HPGDS	Protein	0.2
seq.12551.3	12551-3	3	SL007599	E3 ubiquitin-protein ligase Itchy homolog	ITCH	Q96J02	83737	ITCH	Protein	0.2
seq.12553.5	12553-5	3	SL010954	Serine/threonine-protein kinase VRK1	VRK1	Q99986	7443	VRK1	Protein	0.2
seq.12554.10	12554-10	3	SL013725	DNA repair protein RAD51 homolog 4	RA51D	O75771	5892	RAD51D	Protein	0.2
seq.12556.7	12556-7	3	SL006252	Ubiquitin-conjugating enzyme E2 C	UBE2C	O00762	11065	UBE2C	Protein	0.2
seq.12557.18	12557-18	3	SL019782	RNA-binding protein Nova-1	NOVA1	P51513	4857	NOVA1	Protein	0.2
seq.12558.3	12558-3	3	SL011269	Ubiquitin-associated and SH3 domain-containing protein B	UBS3B	Q8TF42	84959	UBASH3B	Protein	0.2
seq.12560.9	12560-9	3	SL008415	5'(3')-deoxyribonucleotidase, cytosolic type	NT5C	Q8TCD5	30833	NT5C	Protein	0.2
seq.12562.1	12562-1	3	SL014979	Serine/threonine-protein kinase N1	PKN1	Q16512	5585	PKN1	Protein	0.005
seq.12563.2	12563-2	3	SL019770	Tumor necrosis factor alpha-induced protein 8	TFIP8	O95379	25816	TNFAIP8	Protein	0.005
seq.12564.9	12564-9	3	SL019777	60S ribosome subunit biogenesis protein NIP7 homolog	NIP7	Q9Y221	51388	NIP7	Protein	0.2
seq.12568.14	12568-14	3	SL017529	Kelch-like ECH-associated protein 1	KEAP1	Q14145	9817	KEAP1	Protein	0.2
seq.12569.25	12569-25	3	SL004993	T-complex protein 1 subunit epsilon	TCP-1-epsilon	P48643	22948	CCT5	Protein	0.2
seq.12571.14	12571-14	3	SL019778	ADP-ribosylation factor-like protein 3	ARL3	P36405	403	ARL3	Protein	0.2
seq.12572.236	12572-236	3	SL019783	Embryonal Fyn-associated substrate	EFS	O43281	10278	EFS	Protein	0.005
seq.12573.80	12573-80	3	SL019797	Tripartite motif-containing protein 3	TRIM3	O75382	10612	TRIM3	Protein	0.2
seq.12574.36	12574-36	3	SL000405	Endothelin-2	Endothelin 2	P20800	1907	EDN2	Protein	0.005
seq.12575.30	12575-30	3	SL008027	C-1-tetrahydrofolate synthase, cytoplasmic	C1TC	P11586	4522	MTHFD1	Protein	0.2
seq.12576.21	12576-21	3	SL002732	Melanoma-associated antigen 3	MAGE-3	P43357	4102	MAGEA3	Protein	0.2
seq.12577.100	12577-100	3	SL002091	Flap endonuclease 1	FLAP endonuclease-1	P39748	2237	FEN1	Protein	0.2
seq.12578.13	12578-13	3	SL006497	ADP-ribosylation factor 3	ARF3	P61204	377	ARF3	Protein	0.2
seq.12580.7	12580-7	3	SL012949	Proteasome subunit beta type-5	PSB5	P28074	5693	PSMB5	Protein	0.2
seq.12581.39	12581-39	3	SL014587	Inositol monophosphatase 2	IMPA2	O14732	3613	IMPA2	Protein	0.2
seq.12583.77	12583-77	3	SL019755	Serine/threonine-protein kinase A-Raf	ARAF	P10398	369	ARAF	Protein	0.2
seq.12585.39	12585-39	3	SL009589	DNA excision repair protein ERCC-1	ERCC1	P07992	2067	ERCC1	Protein	0.2
seq.12587.65	12587-65	3	SL019779	ADP-ribosylation factor-like protein 2	ARL2	P36404	402	ARL2	Protein	0.2
seq.12591.27	12591-27	3	SL002050	Oligophrenin-1	Oligophrenin-1	O60890	4983	OPHN1	Protein	0.2
seq.12593.33	12593-33	3	SL019751	p53 and DNA damage-regulated protein 1	PDRG1	Q9NUG6	81572	PDRG1	Protein	0.2
seq.12594.5	12594-5	3	SL019772	Grancalcin	GRAN	P28676	25801	GCA	Protein	0.2
seq.12595.11	12595-11	3	SL010848	Tropomodulin-1	TMOD1	P28289	7111	TMOD1	Protein	0.2
seq.12597.68	12597-68	3	SL019171	Autophagy protein 5	Autophagy protein 5	Q9H1Y0	9474	ATG5	Protein	0.2
seq.12599.10	12599-10	3	SL010979	Fermitin family homolog 3	URP2	Q86UX7	83706	FERMT3	Protein	0.2
seq.12603.87	12603-87	3	SL019780	Polyadenylate-binding protein 4	PABP4	Q13310	8761	PABPC4	Protein	0.2
seq.12604.16	12604-16	3	SL019785	Polycomb protein SCMH1	SCMH1	Q96GD3	22955	SCMH1	Protein	0.2
seq.12605.1	12605-1	3	SL005742	Exosome complex component RRP40	Exosome component 3	Q9NQT5	51010	EXOSC3	Protein	0.2
seq.12612.37	12612-37	3	SL008624	Proteasome subunit beta type-1	PSB1	P20618	5689	PSMB1	Protein	0.2
seq.12616.45	12616-45	3	SL019803	Nuclear receptor-binding protein	NRBP	Q9UHY1	29959	NRBP1	Protein	0.2
seq.12617.2	12617-2	3	SL008369	Serine/threonine-protein kinase 24	STK24	Q9Y6E0	8428	STK24	Protein	0.2
seq.12618.50	12618-50	3	SL008344	Aldo-keto reductase family 1 member C1	Aldo-keto reductase 1C1	Q04828	1645	AKR1C1	Protein	0.2
seq.12619.14	12619-14	3	SL004719	Protein phosphatase 1A	Protein phophatase 2Ca	P35813	5494	PPM1A	Protein	0.2
seq.12620.3	12620-3	3	SL011301	Septin-11	Septin-11	Q9NVA2	55752	SEPTIN11	Protein	0.2
seq.12621.55	12621-55	3	SL008081	Serine/threonine-protein phosphatase 2A 65 kDa regulatory subunit A alpha isoform	PP2AAA	P30153	5518	PPP2R1A	Protein	0.2
seq.12622.96	12622-96	3	SL019786	Histone-lysine N-methyltransferase ASH1L	ASH1L	Q9NR48	55870	ASH1L	Protein	0.2
seq.12623.84	12623-84	3	SL019793	Protein Jumonji	JARD2	Q92833	3720	JARID2	Protein	0.2
seq.12625.138	12625-138	3	SL019811	Kelch-like protein 7	KLHL7	Q8IXQ5	55975	KLHL7	Protein	0.2
seq.12626.6	12626-6	3	SL019816	Sentrin-specific protease 7	SENP7	Q9BQF6	57337	SENP7	Protein	0.2
seq.12627.97	12627-97	3	SL019821	Ubiquitin-like modifier-activating enzyme ATG7	ATG7	O95352	10533	ATG7	Protein	0.2
seq.12628.31	12628-31	3	SL019826	LanC-like protein 2	LANC2	Q9NS86	55915	LANCL2	Protein	0.2
seq.12630.8	12630-8	3	SL019787	Arfaptin-2	ARFP2	P53365	23647	ARFIP2	Protein	0.2
seq.12632.14	12632-14	3	SL019805	Arylamine N-acetyltransferase 1	ARY1	P18440	9	NAT1	Protein	0.005
seq.12633.3	12633-3	3	SL019812	Tyrosine-protein phosphatase non-receptor type 9	PTN9	P43378	5780	PTPN9	Protein	0.2
seq.12634.79	12634-79	3	SL025804	Breast cancer anti-estrogen resistance protein 3:Guanine Nucleotide Exchange Factor Domain	BCAR3:Ras-GEF	O75815	8412	BCAR3	Protein	0.2
seq.12635.9	12635-9	3	SL019822	tRNA (cytosine(38)-C(5))-methyltransferase	TRDMT	O14717	1787	TRDMT1	Protein	0.2
seq.12636.113	12636-113	3	SL019827	N-lysine methyltransferase SMYD2	SMYD2	Q9NRG4	56950	SMYD2	Protein	0.2
seq.12637.7	12637-7	3	SL019832	Carnitine O-acetyltransferase	CACP	P43155	1384	CRAT	Protein	0.2
seq.12641.3	12641-3	3	SL019813	Type II inositol 1,4,5-trisphosphate 5-phosphatase	I5P2	P32019	3633	INPP5B	Protein	0.2
seq.12643.4	12643-4	3	SL011195	Beta-arrestin-1	ARRB1	P49407	408	ARRB1	Protein	0.005
seq.12644.63	12644-63	3	SL019828	Adenylosuccinate synthetase isozyme 2	PURA2	P30520	159	ADSS2	Protein	0.2
seq.12646.2	12646-2	3	SL013233	Ribulose-phosphate 3-epimerase	RPE	Q96AT9	6120	RPE	Protein	0.2
seq.12647.52	12647-52	3	SL016514	Histone-lysine N-methyltransferase SETD2	SETD2	Q9BYW2	29072	SETD2	Protein	0.2
seq.12649.80	12649-80	3	SL004917	Malate dehydrogenase, mitochondrial	Malate dehydrogenase 2	P40926	4191	MDH2	Protein	0.2
seq.12650.43	12650-43	3	SL008873	Guanine nucleotide-binding protein G(k) subunit alpha	GNAI3	P08754	2773	GNAI3	Protein	0.2
seq.12651.21	12651-21	3	SL019823	[Pyruvate dehydrogenase (acetyl-transferring)] kinase isozyme 2, mitochondrial	PDK2	Q15119	5164	PDK2	Protein	0.2
seq.12652.37	12652-37	3	SL019829	Adenosylhomocysteinase 2	SAHH2	O43865	10768	AHCYL1	Protein	0.2
seq.12653.13	12653-13	3	SL010497	Casein kinase I isoform gamma-2	CSNK1G2	P78368	1455	CSNK1G2	Protein	0.2
seq.12655.30	12655-30	3	SL010994	Beta-soluble NSF attachment protein	SNAB	Q9H115	63908	NAPB	Protein	0.2
seq.12656.1	12656-1	3	SL019807	Kinesin light chain 1	KLC1	Q07866	3831	KLC1	Protein	0.2
seq.12657.2	12657-2	3	SL010919	GDP-L-fucose synthase	FCL	Q13630	7264	TSTA3	Protein	0.2
seq.12658.72	12658-72	3	SL019818	Pantothenate kinase 3	PANK3	Q9H999	79646	PANK3	Protein	0.005
seq.12659.13	12659-13	3	SL008839	Obg-like ATPase 1	GTPB9	Q9NTK5	29789	OLA1	Protein	0.005
seq.12661.44	12661-44	3	SL019788	Gamma-aminobutyric acid receptor-associated protein-like 1	GBRL1	Q9H0R8	23710	GABARAPL1	Protein	0.005
seq.12662.82	12662-82	3	SL004998	Delta(3,5)-Delta(2,4)-dienoyl-CoA isomerase, mitochondrial	ECH1	Q13011	1891	ECH1	Protein	0.2
seq.12663.1	12663-1	3	SL011234	Thiosulfate sulfurtransferase	THTR	Q16762	7263	TST	Protein	0.2
seq.12664.19	12664-19	3	SL014918	Tyrosine-protein phosphatase non-receptor type 13	PTN13	Q12923	5783	PTPN13	Protein	0.2
seq.12665.16	12665-16	3	SL014917	Interleukin enhancer-binding factor 2	ILF2	Q12905	3608	ILF2	Protein	0.2
seq.12667.2	12667-2	3	SL009095	Guanine deaminase	GUAD	Q9Y2T3	9615	GDA	Protein	0.005
seq.12668.7	12668-7	3	SL019834	Vacuolar protein sorting-associated protein 4B	VPS4B	O75351	9525	VPS4B	Protein	0.2
seq.12669.30	12669-30	3	SL019789	E3 ubiquitin-protein ligase HECW1	HECW1	Q76N89	23072	HECW1	Protein	0.2
seq.12670.15	12670-15	3	SL019800	Cell cycle checkpoint protein RAD1	RAD1	O60671	5810	RAD1	Protein	0.2
seq.12671.35	12671-35	3	SL019808	Sulfotransferase family cytosolic 1B member 1	ST1B1	O43704	27284	SULT1B1	Protein	0.2
seq.12675.14	12675-14	3	SL010893	Aspartate--tRNA ligase, cytoplasmic	SYDC	P14868	1615	DARS1	Protein	0.2
seq.12676.1	12676-1	3	SL019835	Protein kinase C and casein kinase substrate in neurons protein 1	PACN1	Q9BY11	29993	PACSIN1	Protein	0.2
seq.12677.164	12677-164	3	SL006530	Protein flightless-1 homolog	FLII	Q13045	2314	FLII	Protein	0.2
seq.12678.66	12678-66	3	SL013011	U1 small nuclear ribonucleoprotein A	SNRPA	P09012	6626	SNRPA	Protein	0.2
seq.12681.63	12681-63	3	SL019819	Ubiquitin carboxyl-terminal hydrolase 21	UBP21	Q9UK80	27005	USP21	Protein	0.2
seq.12682.5	12682-5	3	SL019824	Kynurenine--oxoglutarate transaminase 3	KAT3	Q6YP21	56267	KYAT3	Protein	0.2
seq.12683.156	12683-156	3	SL019830	Dihydropyrimidinase-related protein 5	DPYL5	Q9BPU6	56896	DPYSL5	Protein	0.2
seq.12684.5	12684-5	3	SL019836	Adseverin	ADSV	Q9Y6U3	85477	SCIN	Protein	0.2
seq.12685.57	12685-57	3	SL019790	Homer protein homolog 2	HOME2	Q9NSB8	9455	HOMER2	Protein	0.2
seq.12686.15	12686-15	3	SL008788	3-mercaptopyruvate sulfurtransferase	THTM	P25325	4357	MPST	Protein	0.2
seq.12687.2	12687-2	3	SL008215	2,4-dienoyl-CoA reductase, mitochondrial	DECR	Q16698	1666	DECR1	Protein	0.2
seq.12688.115	12688-115	3	SL019814	Ribosomal protein S6 kinase alpha-6	KS6A6	Q9UK32	27330	RPS6KA6	Protein	0.2
seq.12689.56	12689-56	3	SL011157	Actin-related protein 2/3 complex subunit 1B	ARC1B	O15143	10095	ARPC1B	Protein	0.2
seq.12690.33	12690-33	3	SL019825	Septin-10	2010-09-01	Q9P0V9	151011	SEPTIN10	Protein	0.2
seq.12691.44	12691-44	3	SL015512	Serine hydroxymethyltransferase, mitochondrial	GLYM	P34897	6472	SHMT2	Protein	0.2
seq.12692.56	12692-56	3	SL019837	Histone-lysine N-methyltransferase, H3 lysine-79 specific	DOT1L	Q8TEK3	84444	DOT1L	Protein	0.2
seq.12693.2	12693-2	3	SL008627	SH3 domain-binding glutamic acid-rich-like protein	SH3L1	O75368	6451	SH3BGRL	Protein	0.2
seq.12694.28	12694-28	3	SL019801	Probable dimethyladenosine transferase	DIM1	Q9UNQ2	27292	DIMT1	Protein	0.2
seq.12695.62	12695-62	3	SL019809	Kelch-like protein 12	KLH12	Q53G59	59349	KLHL12	Protein	0.2
seq.12696.166	12696-166	3	SL019815	Protein arginine N-methyltransferase 3	ANM3	O60678	10196	PRMT3	Protein	0.2
seq.12697.30	12697-30	3	SL010809	Phosphatidylinositol 5-phosphate 4-kinase type-2 alpha	PI42A	P48426	5305	PIP4K2A	Protein	0.2
seq.12698.72	12698-72	3	SL006395	Importin subunit alpha-3	IMA4	O00629	3840	KPNA4	Protein	0.2
seq.12699.28	12699-28	3	SL005763	T-complex protein 1 subunit theta	TCP-1-theta	P50990	10694	CCT8	Protein	0.2
seq.12700.9	12700-9	3	SL007279	ATP-citrate synthase	ACLY	P53396	47	ACLY	Protein	0.2
seq.12701.1	12701-1	3	SL019791	Eukaryotic translation initiation factor 1b	EIF1B	O60739	10289	EIF1B	Protein	0.2
seq.12702.13	12702-13	3	SL019802	E3 ubiquitin-protein ligase pellino homolog 2	PELI2	Q9HAT8	57161	PELI2	Protein	0.2
seq.12703.6	12703-6	3	SL019810	Serine/threonine-protein kinase Nek7	NEK7	Q8TDX7	140609	NEK7	Protein	0.2
seq.12704.26	12704-26	3	SL009388	SH2 domain-containing protein 3C	SH2D3	Q8N5H7	10044	SH2D3C	Protein	0.005
seq.12705.9	12705-9	3	SL019820	Probable E3 ubiquitin-protein ligase HERC1	HERC1	Q15751	8925	HERC1	Protein	0.2
seq.12706.2	12706-2	3	SL007478	Serine/threonine-protein kinase MRCK alpha	MRCKA	Q5VT25	8476	CDC42BPA	Protein	0.2
seq.12707.26	12707-26	3	SL008196	Dihydropyrimidinase-related protein 3	DPYL3	Q14195	1809	DPYSL3	Protein	0.005
seq.12708.91	12708-91	3	SL019851	Lethal(3)malignant brain tumor-like protein 2	LMBL2	Q969R5	83746	L3MBTL2	Protein	0.2
seq.12709.63	12709-63	3	SL008266	Histone H1x	H1X	Q92522	8971	H1-10	Protein	0.2
seq.12711.19	12711-19	3	SL007244	Gap junction alpha-8 protein	CXA8	P48165	2703	GJA8	Protein	0.2
seq.12712.9	12712-9	3	SL019881	High mobility group protein 20A	HM20A	Q9NP66	10363	HMG20A	Protein	0.2
seq.12713.365	12713-365	3	SL014816	Regulator of G-protein signaling 19	RGS19	P49795	10287	RGS19	Protein	0.2
seq.12714.38	12714-38	3	SL019896	AP-1 complex subunit gamma-like 2	AP1G2	O75843	8906	AP1G2	Protein	0.2
seq.12715.30	12715-30	3	SL019904	mRNA-decapping enzyme 1B	DCP1B	Q8IZD4	196513	DCP1B	Protein	0.2
seq.12716.3	12716-3	3	SL015364	Zinc finger protein 175	ZN175	Q9Y473	7728	ZNF175	Protein	0.2
seq.12717.65	12717-65	3	SL019861	TOX high mobility group box family member 3	TOX3	O15405	27324	TOX3	Protein	0.2
seq.12718.43	12718-43	3	SL010814	Peptidyl-prolyl cis-trans isomerase NIMA-interacting 4	PIN4	Q9Y237	5303	PIN4	Protein	0.2
seq.12720.71	12720-71	3	SL019882	Ubiquilin-4	UBQL4	Q9NRR5	56893	UBQLN4	Protein	0.2
seq.12721.4	12721-4	3	SL019891	Tax1-binding protein 1	TAXB1	Q86VP1	8887	TAX1BP1	Protein	0.2
seq.12724.81	12724-81	3	SL005468	Cold-inducible RNA-binding protein	CIRBP	Q14011	1153	CIRBP	Protein	0.2
seq.12726.3	12726-3	3	SL019868	Regulatory factor X-associated protein	RFXAP	O00287	5994	RFXAP	Protein	0.2
seq.12727.7	12727-7	3	SL019877	Prostaglandin F2 receptor negative regulator	FPRP	Q9P2B2	5738	PTGFRN	Protein	0.2
seq.12729.12	12729-12	3	SL019892	Proteasome assembly chaperone 3	PSMG3	Q9BT73	84262	PSMG3	Protein	0.2
seq.12730.3	12730-3	3	SL006986	Kinetochore protein NDC80 homolog	KNTC2	O14777	10403	NDC80	Protein	0.005
seq.12731.12	12731-12	3	SL019906	Pleckstrin homology domain-containing family A member 7	PKHA7	Q6IQ23	144100	PLEKHA7	Protein	0.2
seq.12732.13	12732-13	3	SL019852	MAGUK p55 subfamily member 7	MPP7	Q5T2T1	143098	MPP7	Protein	0.2
seq.12734.112	12734-112	3	SL019869	Kinesin-like protein KIF22	KIF22	Q14807	3835	KIF22	Protein	0.2
seq.12735.39	12735-39	3	SL007039	Cold shock domain-containing protein E1	CSDE1	O75534	7812	CSDE1	Protein	0.2
seq.12737.12	12737-12	3	SL015520	Plastin-1	PLSI	Q14651	5357	PLS1	Protein	0.2
seq.12738.43	12738-43	3	SL019897	Nischarin	NISCH	Q9Y2I1	11188	NISCH	Protein	0.2
seq.12740.55	12740-55	3	SL019853	Protein FEV	FEV	Q99581	54738	FEV	Protein	0.2
seq.12742.160	12742-160	3	SL019870	Transmembrane protein 8B	TMM8B	A6NDV4	51754	TMEM8B	Protein	0.2
seq.12743.18	12743-18	3	SL015328	BAG family molecular chaperone regulator 5	BAG5	Q9UL15	9529	BAG5	Protein	0.2
seq.12746.4	12746-4	3	SL019898	Cytohesin-4	CYH4	Q9UIA0	27128	CYTH4	Protein	0.005
seq.12747.89	12747-89	3	SL010231	RNA-binding protein 3	RBM3	P98179	5935	RBM3	Protein	0.2
seq.12748.6	12748-6	3	SL019854	Bromodomain testis-specific protein	BRDT	Q58F21	676	BRDT	Protein	0.2
seq.12750.9	12750-9	3	SL004122	Integrin beta-2	LFA-1 beta-2	P05107	3689	ITGB2	Protein	0.2
seq.12751.26	12751-26	3	SL015327	Zinc fingers and homeoboxes protein 1	ZHX1	Q9UKY1	11244	ZHX1	Protein	0.2
seq.12753.6	12753-6	3	SL025795	Amyloid beta A4 precursor protein-binding family B member 2:Phosphotyrosine Interaction Domain 1	APBB2:PID 1	Q92870	323	APBB2	Protein	0.2
seq.12754.14	12754-14	3	SL019899	Cold shock domain-containing protein C2	CSDC2	Q9Y534	27254	CSDC2	Protein	0.2
seq.12756.3	12756-3	3	SL019855	Transcription regulator protein BACH2	BACH2	Q9BYV9	60468	BACH2	Protein	0.2
seq.12758.47	12758-47	3	SL019871	Glutamate receptor ionotropic, delta-2	GRID2	O43424	2895	GRID2	Protein	0.2
seq.12759.47	12759-47	3	SL004792	Interleukin enhancer-binding factor 3	DRBP76	Q12906	3609	ILF3	Protein	0.2
seq.12760.34	12760-34	3	SL019886	Zinc finger protein 774	ZN774	Q6NX45	342132	ZNF774	Protein	0.2
seq.12761.12	12761-12	3	SL025796	Amyloid beta A4 precursor protein-binding family B member 2:Phosphotyrosine Interaction Domain 2	APBB2:PID 2	Q92870	323	APBB2	Protein	0.2
seq.12763.69	12763-69	3	SL019908	Zinc finger protein 334	ZN334	Q9HCZ1	55713	ZNF334	Protein	0.2
seq.12764.3	12764-3	3	SL019856	Engulfment and cell motility protein 1	ELMO1	Q92556	9844	ELMO1	Protein	0.2
seq.12766.33	12766-33	3	SL019872	Probable G-protein coupled receptor 142	GP142	Q7Z601	350383	GPR142	Protein	0.2
seq.12768.3	12768-3	3	SL019887	Protein phosphatase 1 regulatory subunit 3B	PPR3B	Q86XI6	79660	PPP1R3B	Protein	0.005
seq.12771.19	12771-19	3	SL011309	Zinc finger protein 180	ZN180	Q9UJW8	7733	ZNF180	Protein	0.2
seq.12772.8	12772-8	3	SL019857	Nuclear pore complex protein Nup98-Nup96	NUP98	P52948	4928	NUP98	Protein	0.2
seq.12774.12	12774-12	3	SL019873	Potassium/sodium hyperpolarization-activated cyclic nucleotide-gated channel 1	HCN1	O60741	348980	HCN1	Protein	0.2
seq.12775.6	12775-6	3	SL006995	High mobility group protein B3	HMGB3	O15347	3149	HMGB3	Protein	0.2
seq.12777.11	12777-11	3	SL013086	Splicing factor 1	SF01	Q15637	7536	SF1	Protein	0.2
seq.12779.30	12779-30	3	SL019909	PR domain zinc finger protein 4	PRDM4	Q9UKN5	11108	PRDM4	Protein	0.2
seq.12781.2	12781-2	3	SL014970	RISC-loading complex subunit TARBP2	TRBP2	Q15633	6895	TARBP2	Protein	0.2
seq.12783.29	12783-29	3	SL008807	Heterogeneous nuclear ribonucleoprotein M	HNRPM	P52272	4670	HNRNPM	Protein	0.2
seq.12784.10	12784-10	3	SL025797	Amyloid beta A4 precursor protein-binding family B member 3:Phosphotyrosine Interaction Domain 1,Isoform II	APBB3:PID 1	O95704	10307	APBB3	Protein	0.2
seq.12785.49	12785-49	3	SL009382	Transcriptional regulator Kaiso	KAISO	Q86T24	10009	ZBTB33	Protein	0.2
seq.12786.61	12786-61	3	SL015257	Glycerophosphocholine phosphodiesterase GPCPD1	GDE5	Q9NPB8	56261	GPCPD1	Protein	0.2
seq.12787.47	12787-47	3	SL014834	Zinc finger protein 134	ZN134	P52741	7693	ZNF134	Protein	0.2
seq.12788.6	12788-6	3	SL019859	SAGA-associated factor 29 homolog	SGF29	Q96ES7	112869	SGF29	Protein	0.2
seq.12790.10	12790-10	3	SL019874	Coiled-coil domain-containing protein 51	CCD51	Q96ER9	79714	CCDC51	Protein	0.2
seq.12793.4	12793-4	3	SL019894	Piwi-like protein 1	PIWL1	Q96J94	9271	PIWIL1	Protein	0.2
seq.12794.6	12794-6	3	SL019902	NACHT, LRR and PYD domains-containing protein 4	NALP4	Q96MN2	147945	NLRP4	Protein	0.2
seq.12795.2	12795-2	3	SL019910	Zinc finger protein 566	ZN566	Q969W8	84924	ZNF566	Protein	0.2
seq.12796.44	12796-44	3	SL019860	Diphosphoinositol polyphosphate phosphohydrolase 1	NUDT3	O95989	11165	NUDT3	Protein	0.2
seq.12798.46	12798-46	3	SL019875	Electroneutral sodium bicarbonate exchanger 1	S4A8	Q2Y0W8	9498	SLC4A8	Protein	0.2
seq.12799.65	12799-65	3	SL019880	DnaJ homolog subfamily C member 27	DJC27	Q9NZQ0	51277	DNAJC27	Protein	0.2
seq.12800.5	12800-5	3	SL019890	Tubulin polymerization-promoting protein family member 2	TPPP2	P59282	122664	TPPP2	Protein	0.2
seq.12801.33	12801-33	3	SL019895	Interferon regulatory factor 2	IRF2	P14316	3660	IRF2	Protein	0.2
seq.12803.9	12803-9	3	SL019911	Zinc finger protein 329	ZN329	Q86UD4	79673	ZNF329	Protein	0.2
seq.12804.5	12804-5	3	SL019919	Glucocorticoid modulatory element-binding protein 2	GMEB2	Q9UKD1	26205	GMEB2	Protein	0.2
seq.12807.89	12807-89	3	SL019940	Rho GTPase-activating protein 30	RHG30	Q7Z6I6	257106	ARHGAP30	Protein	0.005
seq.12808.103	12808-103	3	SL013301	Calcium-regulated heat-stable protein 1	CHSP1	Q9Y2V2	23589	CARHSP1	Protein	0.2
seq.12811.55	12811-55	3	SL019912	Zinc finger protein 415	ZN415	Q09FC8	55786	ZNF415	Protein	0.2
seq.12812.25	12812-25	3	SL009425	Acylphosphatase-2	ACYP2	P14621	98	ACYP2	Protein	0.2
seq.12813.18	12813-18	3	SL006654	EH domain-binding protein 1	EHBP1	Q8NDI1	23301	EHBP1	Protein	0.2
seq.12814.17	12814-17	3	SL019933	RNA-binding protein 40	RBM40	Q96LT9	55599	RNPC3	Protein	0.2
seq.12815.9	12815-9	3	SL008104	Isoleucine--tRNA ligase, cytoplasmic	SYIC	P41252	3376	IARS1	Protein	0.2
seq.12817.1	12817-1	3	SL019954	GTP-binding protein GEM	GEM	P55040	2669	GEM	Protein	0.005
seq.12818.159	12818-159	3	SL019965	Urea transporter 2	UT2	Q15849	8170	SLC14A2	Protein	0.2
seq.12820.1	12820-1	3	SL019920	GRB2-related adapter protein	GRAP	Q13588	10750	GRAP	Protein	0.2
seq.12821.6	12821-6	3	SL019926	NACHT, LRR and PYD domains-containing protein 10	NAL10	Q86W26	338322	NLRP10	Protein	0.2
seq.12822.34	12822-34	3	SL025793	Amyloid beta A4 precursor protein-binding family B member 1:Phosphotyrosine Interaction Domain 1	APBB1:PID 1	O00213	322	APBB1	Protein	0.2
seq.12825.18	12825-18	3	SL019955	DCC-interacting protein 13-alpha	DP13A	Q9UKG1	26060	APPL1	Protein	0.2
seq.12826.5	12826-5	3	SL019966	Sodium/iodide cotransporter	SC5A5	Q92911	6528	SLC5A5	Protein	0.2
seq.12827.37	12827-37	3	SL014817	Regulator of G-protein signaling 3	RGS3	P49796	5998	RGS3	Protein	0.2
seq.12830.4	12830-4	3	SL019934	Histone deacetylase complex subunit SAP18	SAP18	O00422	10284	SAP18	Protein	0.2
seq.12831.21	12831-21	3	SL015132	Calcineurin B homologous protein 3	TESC	Q96BS2	54997	TESC	Protein	0.2
seq.12832.10	12832-10	3	SL019949	Set1/Ash2 histone methyltransferase complex subunit ASH2	ASH2L	Q9UBL3	9070	ASH2L	Protein	0.2
seq.12834.3	12834-3	3	SL019967	Potassium voltage-gated channel subfamily F member 1	KCNF1	Q9H3M0	3754	KCNF1	Protein	0.2
seq.12835.101	12835-101	3	SL019914	Pyrin domain-containing protein 1	PYDC1	Q8WXC3	260434	PYDC1	Protein	0.2
seq.12838.28	12838-28	3	SL019935	Dual specificity protein phosphatase 15	DUS15	Q9H1R2	128853	DUSP15	Protein	0.2
seq.12842.43	12842-43	3	SL019968	Syntaxin-10	STX10	O60499	8677	STX10	Protein	0.2
seq.12843.6	12843-6	3	SL019915	Zinc finger protein 410	ZN410	Q86VK4	57862	ZNF410	Protein	0.2
seq.12844.10	12844-10	3	SL006067	BAG family molecular chaperone regulator 4	BAG4	O95429	9530	BAG4	Protein	0.2
seq.12845.18	12845-18	3	SL011225	Sorting nexin-17	SNX17	Q15036	9784	SNX17	Protein	0.2
seq.12846.3	12846-3	3	SL019936	F-box/LRR-repeat protein 5	FBXL5	Q9UKA1	26234	FBXL5	Protein	0.2
seq.12847.27	12847-27	3	SL019942	mRNA-capping enzyme	MCE1	O60942	8732	RNGTT	Protein	0.2
seq.12848.9	12848-9	3	SL019951	Rho guanine nucleotide exchange factor 2	ARHG2	Q92974	9181	ARHGEF2	Protein	0.2
seq.12849.25	12849-25	3	SL019958	GSK3-beta interaction protein	GSKIP	Q9P0R6	51527	GSKIP	Protein	0.2
seq.12851.5	12851-5	3	SL019921	DNA-directed DNA/RNA polymerase mu	DPOLM	Q9NP87	27434	POLM	Protein	0.2
seq.12853.112	12853-112	3	SL019937	Tropomodulin-2	TMOD2	Q9NZR1	29767	TMOD2	Protein	0.2
seq.12854.3	12854-3	3	SL019943	Transcriptional enhancer factor TEF-5	TEAD3	Q99594	7005	TEAD3	Protein	0.2
seq.12855.16	12855-16	3	SL011299	Cas scaffolding protein family member 4	CT032	Q9NQ75	57091	CASS4	Protein	0.2
seq.12856.14	12856-14	3	SL019959	Transmembrane protein 237	TM237	Q96Q45	65062	TMEM237	Protein	0.2
seq.12859.33	12859-33	3	SL007038	Enoyl-CoA delta isomerase 2, mitochondrial	PECI	O75521	10455	ECI2	Protein	0.2
seq.12860.7	12860-7	3	SL006617	cAMP-regulated phosphoprotein 21	cAMP-regulated phosphoprotein 21	Q9UBL0	10777	ARPP21	Protein	0.2
seq.12861.13	12861-13	3	SL006759	Tropomodulin-3	TMOD3	Q9NYL9	29766	TMOD3	Protein	0.2
seq.12862.14	12862-14	3	SL014945	Enhancer of filamentation 1	CASL	Q14511	4739	NEDD9	Protein	0.2
seq.12864.9	12864-9	3	SL019960	Magnesium transporter NIPA4	NIPA4	Q0D2K0	348938	NIPAL4	Protein	0.2
seq.12867.40	12867-40	3	SL019922	Dynein light chain Tctex-type 3	DYLT3	P51808	6990	DYNLT3	Protein	0.2
seq.12869.68	12869-68	3	SL019938	Probable ATP-dependent RNA helicase DDX6	DDX6	P26196	1656	DDX6	Protein	0.2
seq.12871.10	12871-10	3	SL013078	Twinfilin-1	TWF1	Q12792	5756	TWF1	Protein	0.2
seq.12872.35	12872-35	3	SL019961	Cyclic nucleotide-gated olfactory channel	CNGA2	Q16280	1260	CNGA2	Protein	0.2
seq.12873.11	12873-11	3	SL007131	Leukosialin	LEUK	P16150	6693	SPN	Protein	0.2
seq.12875.28	12875-28	3	SL019923	Ubiquitin domain-containing protein 2	UBTD2	Q8WUN7	92181	UBTD2	Protein	0.2
seq.12876.39	12876-39	3	SL007787	Sperm flagellar protein 1	SPEF1	Q9Y4P9	25876	SPEF1	Protein	0.2
seq.12878.60	12878-60	3	SL019944	Oxysterol-binding protein-related protein 11	OSB11	Q9BXB4	114885	OSBPL11	Protein	0.2
seq.12879.5	12879-5	3	SL003759	Retinoblastoma-like protein 1	p107	P28749	5933	RBL1	Protein	0.2
seq.12880.1	12880-1	3	SL019962	Synaptic vesicle glycoprotein 2A	SV2A	Q7L0J3	9900	SV2A	Protein	0.2
seq.12881.17	12881-17	3	SL019970	Retinol dehydrogenase 16	RDH16	O75452	8608	RDH16	Protein	0.2
seq.12882.7	12882-7	3	SL019918	Poly [ADP-ribose] polymerase 11	PAR11	Q9NR21	57097	PARP11	Protein	0.2
seq.12885.42	12885-42	3	SL007432	Nuclear receptor subfamily 1 group D member 2	NR1D2	Q14995	9975	NR1D2	Protein	0.2
seq.12888.18	12888-18	3	SL012382	Histone deacetylase complex subunit SAP30	SAP30	O75446	8819	SAP30	Protein	0.2
seq.12891.1	12891-1	3	SL019924	MICAL-like protein 2	MILK2	Q8IY33	79778	MICALL2	Protein	0.2
seq.12892.10	12892-10	3	SL019931	Synaptotagmin-like protein 1	SYTL1	Q8IYJ3	84958	SYTL1	Protein	0.2
seq.12893.159	12893-159	3	SL025892	Gamma-interferon-inducible protein 16:Isoform 2, Hematopoietic expression, interferon-inducible nature, and nuclear localization 2	IP16:HIN 2	Q16666	3428	IFI16	Protein	0.2
seq.12894.3	12894-3	3	SL019946	PAX-interacting protein 1	PAXI1	Q6ZW49	22976	PAXIP1	Protein	0.2
seq.12895.28	12895-28	3	SL019952	Diacylglycerol kinase beta	DGKB	Q9Y6T7	1607	DGKB	Protein	0.2
seq.12904.180	12904-180	3	SL004440	cubilin	cubilin	O60494	8029	CUBN	Protein	0.2
seq.12916.3	12916-3	3	SL019344	Protein p13 MTCP-1	MTCP1	P56278	4515	MTCP1	Protein	0.2
seq.12923.51	12923-51	3	SL005401	Keratin, type I cytoskeletal 17	Keratin 17	Q04695	3872	KRT17	Protein	0.2
seq.12925.105	12925-105	3	SL018508	Axin-2	AXIN2	Q9Y2T1	8313	AXIN2	Protein	0.2
seq.12931.16	12931-16	3	SL007088	Mineralocorticoid receptor	MCR	P08235	4306	NR3C2	Protein	0.2
seq.12933.17	12933-17	3	SL019362	Ecto-NOX disulfide-thiol exchanger 1	ENOX1	Q8TC92	55068	ENOX1	Protein	0.2
seq.12934.1	12934-1	3	SL015312	E3 ISG15--protein ligase HERC5	HERC5	Q9UII4	51191	HERC5	Protein	0.005
seq.12936.38	12936-38	3	SL019347	Retinaldehyde-binding protein 1	RLBP1	P12271	6017	RLBP1	Protein	0.2
seq.12939.1	12939-1	3	SL019437	DNA-directed RNA polymerases I and III subunit RPAC1	RPAC1	O15160	9533	POLR1C	Protein	0.2
seq.12940.35	12940-35	3	SL010891	Aldehyde dehydrogenase family 3 member B1	AL3B1	P43353	221	ALDH3B1	Protein	0.2
seq.12945.33	12945-33	3	SL013869	Ras-related protein Rab-18	RAB18	Q9NP72	22931	RAB18	Protein	0.2
seq.12954.71	12954-71	3	SL005257	Peroxisome proliferator-activated receptor alpha	PPARa	Q07869	5465	PPARA	Protein	0.2
seq.12956.40	12956-40	3	SL019438	KIF1-binding protein	KBP	Q96EK5	26128	KIFBP	Protein	0.2
seq.12957.62	12957-62	3	SL008041	Cytochrome b-c1 complex subunit 7	UCR6	P14927	7381	UQCRB	Protein	0.2
seq.12960.9	12960-9	3	SL007208	Glucokinase	HXK4	P35557	2645	GCK	Protein	0.005
seq.12963.1	12963-1	3	SL015007	Protein GPR107	GP107	Q5VW38	57720	GPR107	Protein	0.2
seq.12968.2	12968-2	3	SL008213	Cysteine and glycine-rich protein 2	CSRP2	Q16527	1466	CSRP2	Protein	0.2
seq.12970.35	12970-35	3	SL007715	Double-stranded RNA-binding protein Staufen homolog 2	STAU2	Q9NUL3	27067	STAU2	Protein	0.2
seq.12975.11	12975-11	3	SL002694	Keratin, type I cytoskeletal 20	Keratin 20	P35900	54474	KRT20	Protein	0.2
seq.12976.49	12976-49	3	SL001913	Vinexin b	Vinexin b	O60504	10174	SORBS3	Protein	0.2
seq.12980.31	12980-31	3	SL019459	Pre-mRNA-splicing factor RBM22	RBM22	Q9NW64	55696	RBM22	Protein	0.2
seq.12986.12	12986-12	3	SL019466	Protein lin-7 homolog C	LIN7C	Q9NUP9	55327	LIN7C	Protein	0.2
seq.12987.12	12987-12	3	SL019472	Serine/arginine-rich splicing factor 7	SRSF7	Q16629	6432	SRSF7	Protein	0.2
seq.12988.49	12988-49	3	SL007342	RNA-binding protein EWS	EWS	Q01844	2130	EWSR1	Protein	0.2
seq.12990.39	12990-39	3	SL005017	Mitogen-activated protein kinase kinase kinase 3	MAP3K3	Q99759	4215	MAP3K3	Protein	0.2
seq.12991.49	12991-49	3	SL019483	Cullin-9	CUL9	Q8IWT3	23113	CUL9	Protein	0.2
seq.12993.21	12993-21	3	SL016487	Nuclear protein localization protein 4 homolog	NPL4	Q8TAT6	55666	NPLOC4	Protein	0.2
seq.13007.66	13007-66	3	SL012574	Epididymal-specific lipocalin-10	LCN10	Q6JVE6	414332	LCN10	Protein	0.2
seq.13011.20	13011-20	3	SL008108	40S ribosomal protein S10	RS10	P46783	6204	RPS10	Protein	0.2
seq.13013.41	13013-41	3	SL019524	E3 ubiquitin-protein ligase parkin	PRKN2	O60260	5071	PRKN	Protein	0.2
seq.13022.20	13022-20	3	SL019515	Tumor protein p53-inducible protein 11	P5I11	O14683	9537	TP53I11	Protein	0.005
seq.13025.4	13025-4	3	SL019541	Fibroblast growth factor receptor substrate 2	FRS2	Q8WU20	10818	FRS2	Protein	0.2
seq.13027.20	13027-20	3	SL019531	Chromobox protein homolog 7	CBX7	O95931	23492	CBX7	Protein	0.2
seq.13032.1	13032-1	3	SL014943	Beclin-1	BECN1	Q14457	8678	BECN1	Protein	0.2
seq.13039.1	13039-1	3	SL019546	Nuclear inhibitor of protein phosphatase 1	PP1R8	Q12972	5511	PPP1R8	Protein	0.2
seq.13041.47	13041-47	3	SL007634	TNF receptor-associated factor 4	TRAF4	Q9BUZ4	9618	TRAF4	Protein	0.2
seq.13042.7	13042-7	3	SL019583	Potassium voltage-gated channel subfamily A member 10	KCA10	Q16322	3744	KCNA10	Protein	0.2
seq.13043.157	13043-157	3	SL007491	ATPase family AAA domain-containing protein 2	ATAD2	Q6PL18	29028	ATAD2	Protein	0.2
seq.13044.5	13044-5	3	SL007627	Tumor susceptibility gene 101 protein	TS101	Q99816	7251	TSG101	Protein	0.2
seq.13053.6	13053-6	3	SL015342	Sodium- and chloride-dependent neutral and basic amino acid transporter B(0+)	S6A14	Q9UN76	11254	SLC6A14	Protein	0.2
seq.13054.87	13054-87	3	SL008767	Profilin-2	Profilin II	P35080	5217	PFN2	Protein	0.005
seq.13055.53	13055-53	3	SL019564	PH and SEC7 domain-containing protein 1	PSD1	A5PKW4	5662	PSD	Protein	0.2
seq.13056.18	13056-18	3	SL019585	Orphan sodium- and chloride-dependent neurotransmitter transporter NTT5	S6A16	Q9GZN6	28968	SLC6A16	Protein	0.2
seq.13059.33	13059-33	3	SL019557	Riboflavin kinase	RIFK	Q969G6	55312	RFK	Protein	0.2
seq.13062.4	13062-4	3	SL016378	Glia maturation factor gamma	GMFG	O60234	9535	GMFG	Protein	0.2
seq.13066.42	13066-42	3	SL015023	Enhancer of mRNA-decapping protein 4	EDC4	Q6P2E9	23644	EDC4	Protein	0.005
seq.13067.5	13067-5	3	SL009424	cGMP-dependent protein kinase 1, beta isozyme	KGP1B	Q13976	5592	PRKG1	Protein	0.005
seq.13068.139	13068-139	3	SL006984	Copper chaperone for superoxide dismutase	CCS	O14618	9973	CCS	Protein	0.2
seq.13073.14	13073-14	3	SL019559	Acidic leucine-rich nuclear phosphoprotein 32 family member A	AN32A	P39687	8125	ANP32A	Protein	0.2
seq.13076.4	13076-4	3	SL018149	Fragile X mental retardation syndrome-related protein 1	FXR1	P51114	8087	FXR1	Protein	0.2
seq.13078.3	13078-3	3	SL014793	Centrin-2	CETN2	P41208	1069	CETN2	Protein	0.005
seq.13082.9	13082-9	3	SL011294	Protein unc-45 homolog A	UN45A	Q9H3U1	55898	UNC45A	Protein	0.2
seq.13083.18	13083-18	3	SL013025	Valine--tRNA ligase	SYVC	P26640	7407	VARS1	Protein	0.2
seq.13085.18	13085-18	3	SL025874	Glucagon-like peptide 1 receptor:Cytoplasmic domain	GLP1R:CD	P43220	2740	GLP1R	Protein	0.2
seq.13088.397	13088-397	3	SL000137	Betacellulin	BTC	P35070	685	BTC	Protein	0.2
seq.13089.6	13089-6	3	SL003349	Hypoxia-inducible factor 1-alpha	HIF-1a	Q16665	3091	HIF1A	Protein	0.2
seq.13090.17	13090-17	3	SL004827	Protein S100-A6	S100A6	P06703	6277	S100A6	Protein	0.005
seq.13093.6	13093-6	3	SL005430	Secreted and transmembrane protein 1	SECTM1	Q8WVN6	6398	SECTM1	Protein	0.005
seq.13094.75	13094-75	3	SL018509	R-spondin-3	RSPO3	Q9BXY4	84870	RSPO3	Protein	0.2
seq.13095.51	13095-51	3	SL005357	Lithostathine-1-alpha	PSP	P05451	5967	REG1A	Protein	0.005
seq.13097.11	13097-11	3	SL003774	Bcl-2-like protein 2	Apoptosis regulator Bcl-W	Q92843	599	BCL2L2	Protein	0.2
seq.13098.93	13098-93	3	SL003320	Vascular endothelial growth factor D	VEGF-D	O43915	2277	VEGFD	Protein	0.2
seq.13101.60	13101-60	3	SL007631	Sclerostin	SOST	Q9BQB4	50964	SOST	Protein	0.2
seq.13102.1	13102-1	3	SL012769	Protein FAM3D	FAM3D	Q96BQ1	131177	FAM3D	Protein	0.2
seq.13103.125	13103-125	3	SL009328	Chorionic somatomammotropin hormone	CSH	P0DML2|P0DML3	1442|1442	CSH1|CSH2	Protein	0.005
seq.13104.32	13104-32	3	SL008614	Ephrin-B1	EFNB1	P98172	1947	EFNB1	Protein	0.005
seq.13105.7	13105-7	3	SL007311	Synaptosomal-associated protein 25	SNP25	P60880	6616	SNAP25	Protein	0.2
seq.13107.9	13107-9	3	SL008402	Ly6/PLAUR domain-containing protein 3	LYPD3	O95274	27076	LYPD3	Protein	0.2
seq.13109.82	13109-82	3	SL008810	Neuronal growth regulator 1	NEGR1	Q7Z3B1	257194	NEGR1	Protein	0.005
seq.13111.79	13111-79	3	SL007223	B-cell lymphoma 6 protein	BCL6	P41182	604	BCL6	Protein	0.2
seq.13112.179	13112-179	3	SL009349	Follistatin-related protein 1	FSTL1	Q12841	11167	FSTL1	Protein	0.005
seq.13113.7	13113-7	3	SL002688	Osteopontin	Osteopontin	P10451	6696	SPP1	Protein	0.005
seq.13114.50	13114-50	3	SL006230	Lumican	Lumican	P51884	4060	LUM	Protein	5e-05
seq.13116.25	13116-25	3	SL008931	CD177 antigen	CD177	Q8N6Q3	57126	CD177	Protein	0.005
seq.13117.232	13117-232	3	SL018256	Choline/ethanolamine kinase	CHKB	Q9Y259	1120	CHKB	Protein	0.005
seq.13118.5	13118-5	3	SL011888	SPARC-related modular calcium-binding protein 1	SMOC1	Q9H4F8	64093	SMOC1	Protein	0.005
seq.13119.26	13119-26	3	SL004467	Protein Z-dependent protease inhibitor	protein Z inhibitor	Q9UK55	51156	SERPINA10	Protein	0.005
seq.13122.19	13122-19	3	SL008360	Leucine-rich repeat transmembrane protein FLRT2	FLRT2	O43155	23768	FLRT2	Protein	0.2
seq.13123.3	13123-3	3	SL025865	Leucine-rich repeat transmembrane protein FLRT3:Extracellular domain	FLRT3:ECD	Q9NZU0	23767	FLRT3	Protein	0.2
seq.13124.20	13124-20	3	SL018587	Immunoglobulin superfamily containing leucine-rich repeat protein 2	ISLR2	Q6UXK2	57611	ISLR2	Protein	0.2
seq.13125.45	13125-45	3	SL000616	Vitronectin	Vitronectin	P04004	7448	VTN	Protein	5e-05
seq.13126.52	13126-52	3	SL008631	Desmocollin-2	DSC2	Q02487	1824	DSC2	Protein	0.005
seq.13129.40	13129-40	3	SL007070	Low-density lipoprotein receptor	LDLR	P01130	3949	LDLR	Protein	0.2
seq.13130.150	13130-150	3	SL007272	Hexokinase-2	HXK2	P52789	3099	HK2	Protein	0.2
seq.13131.5	13131-5	3	SL011180	Hexokinase-1	HXK1	P19367	3098	HK1	Protein	0.2
seq.13132.14	13132-14	3	SL008522	Semaphorin-5A	SEM5A	Q13591	9037	SEMA5A	Protein	0.2
seq.13133.73	13133-73	3	SL007033	Latent-transforming growth factor beta-binding protein 4	LTBP4	Q8N2S1	8425	LTBP4	Protein	0.2
seq.13228.75	13228-75	3	SL001999	E3 ubiquitin-protein ligase Mdm2	MDM2	Q00987	4193	MDM2	Protein	0.2
seq.13229.20	13229-20	3	SL019996	Protein Mdm4	MDM4	O15151	4194	MDM4	Protein	0.2
seq.13230.174	13230-174	3	SL019999	Ig gamma-2, Kappa	IgG2, Kappa	P01859	3501	IGHG2	Protein	0.2
seq.13231.90	13231-90	3	SL020001	Ig gamma-4, Kappa	IgG4, Kappa	P01861	3503	IGHG4	Protein	0.005
seq.13236.25	13236-25	3	SL012449	Protein Wnt-3a	WNT3A	P56704	89780	WNT3A	Protein	0.005
seq.13240.170	13240-170	3	SL019993	SH3 and multiple ankyrin repeat domains protein 1	SHAN1	Q9Y566	50944	SHANK1	Protein	0.2
seq.13242.134	13242-134	3	SL019995	SH3 and multiple ankyrin repeat domains protein 3	SHAN3	Q9BYB0		SHANK3	Protein	0.2
seq.13256.21	13256-21	3	SL019993	SH3 and multiple ankyrin repeat domains protein 1	SHAN1	Q9Y566	50944	SHANK1	Protein	0.2
seq.13268.45	13268-45	3	SL012434	Protein Wnt-5a	WNT5A	P41221	7474	WNT5A	Protein	0.005
seq.13374.4	13374-4	3	SL012530	Beta-defensin 113	DB113	Q30KQ7	245927	DEFB113	Protein	0.2
seq.13375.48	13375-48	3	SL020085	Synaptogyrin-3	SNG3	O43761	9143	SYNGR3	Protein	0.2
seq.13377.3	13377-3	3	SL020095	Cytochrome b561 domain-containing protein 1	C56D1	Q8N8Q1	284613	CYB561D1	Protein	0.2
seq.13378.80	13378-80	3	SL020102	Glutaredoxin-like protein C5orf63	YD286	A6NC05	401207	C5orf63	Protein	0.2
seq.13381.49	13381-49	3	SL008831	Beta-1,4-galactosyltransferase 1	B4GT1	P15291	2683	B4GALT1	Protein	0.005
seq.13384.110	13384-110	3	SL008015	Fumarate hydratase, mitochondrial	FUMH	P07954	2271	FH	Protein	0.2
seq.13386.248	13386-248	3	SL020103	E3 ubiquitin-protein ligase RNF34	RNF34	Q969K3	80196	RNF34	Protein	0.2
seq.13387.55	13387-55	3	SL015293	ETS homologous factor	EHF	Q9NZC4	26298	EHF	Protein	0.2
seq.13388.57	13388-57	3	SL012430	Neuroendocrine convertase 1	NEC1	P29120	5122	PCSK1	Protein	0.2
seq.13392.13	13392-13	3	SL008814	Sodium/potassium-transporting ATPase subunit beta-1	AT1B1	P05026	481	ATP1B1	Protein	0.005
seq.13393.46	13393-46	3	SL015189	Derlin-1	DERL1	Q9BUN8	79139	DERL1	Protein	0.2
seq.13397.88	13397-88	3	SL004533	Beta-defensin 4A	HBD-2	O15263	100289462	DEFB4A	Protein	0.2
seq.13399.33	13399-33	3	SL020071	RELT-like protein 1	RELL1	Q8IUW5	768211	RELL1	Protein	0.2
seq.13403.5	13403-5	3	SL013779	ETS translocation variant 5	ETV5	P41161	2119	ETV5	Protein	0.2
seq.13405.61	13405-61	3	SL012422	Serine protease inhibitor Kazal-type 2	ISK2	P20155	6691	SPINK2	Protein	0.2
seq.13406.161	13406-161	3	SL014270	CMRF35-like molecule 6	CLM6	Q08708	10871	CD300C	Protein	0.2
seq.13408.23	13408-23	3	SL010391	WAP, Kazal, immunoglobulin, Kunitz and NTR domain-containing protein 2	WFKN2	Q8TEU8	124857	WFIKKN2	Protein	0.005
seq.13411.21	13411-21	3	SL020111	E3 ubiquitin-protein ligase NRDP1	RNF41	Q9H4P4	10193	RNF41	Protein	0.2
seq.13412.5	13412-5	3	SL012556	WAP four-disulfide core domain protein 6	WFDC6	Q9BQY6	140870	WFDC6	Protein	0.2
seq.13416.8	13416-8	3	SL020086	Transmembrane protein 132D	T132D	Q14C87	121256	TMEM132D	Protein	0.2
seq.13421.17	13421-17	3	SL020080	Protein kish-B	KISHB	Q9NRX6	56900	TMEM167B	Protein	0.2
seq.13422.66	13422-66	3	SL012509	Ecto-NOX disulfide-thiol exchanger 2	ENOX2	Q16206	10495	ENOX2	Protein	0.2
seq.13423.94	13423-94	3	SL008291	Redox-regulatory protein FAM213A	CJ058	Q9BRX8	84293	PRXL2A	Protein	0.2
seq.13427.66	13427-66	3	SL008941	Mannosyl-oligosaccharide 1,2-alpha-mannosidase IC	MA1C1	Q9NR34	57134	MAN1C1	Protein	0.005
seq.13429.3	13429-3	3	SL012827	WAP four-disulfide core domain protein 10A	WF10A	Q9H1F0	140832	WFDC10A	Protein	0.2
seq.13430.50	13430-50	3	SL010851	Urea transporter 1	UT1	Q13336	6563	SLC14A1	Protein	0.2
seq.13431.74	13431-74	3	SL020092	Membrane protein FAM159A	F159A	Q6UWV7	348378	SHISAL2A	Protein	0.2
seq.13432.9	13432-9	3	SL026028	Protrudin:Cytoplasmic domain, region 1, isoform 6	ZFY27:CD region 1	Q5T4F4	118813	ZFYVE27	Protein	0.2
seq.13434.172	13434-172	3	SL008312	Alpha-parvin	PARVA	Q9NVD7	55742	PARVA	Protein	0.2
seq.13435.31	13435-31	3	SL005182	Interleukin-20 receptor subunit beta	IL-20 Rb	Q6UXL0	53833	IL20RB	Protein	0.2
seq.13436.54	13436-54	3	SL020077	Myc-associated zinc finger protein	MAZ	P56270	4150	MAZ	Protein	0.2
seq.13438.115	13438-115	3	SL007661	Chordin	CHRD	Q9H2X0	8646	CHRD	Protein	0.005
seq.13439.6	13439-6	3	SL020093	IQ domain-containing protein F3	IQCF3	P0C7M6	401067	IQCF3	Protein	0.2
seq.13441.30	13441-30	3	SL020107	Dixin	DIXC1	Q155Q3	85458	DIXDC1	Protein	0.005
seq.13447.42	13447-42	3	SL020094	Shadow of prion protein	SPRN	Q5BIV9	503542	SPRN	Protein	0.2
seq.13449.25	13449-25	3	SL020108	Splicing factor 3B subunit 4	SF3B4	Q15427	10262	SF3B4	Protein	0.2
seq.13450.49	13450-49	3	SL020113	Ubiquitin carboxyl-terminal hydrolase 8	UBP8	P40818	9101	USP8	Protein	0.2
seq.13451.2	13451-2	3	SL006734	Fibronectin type III domain-containing protein 4	FNDC4	Q9H6D8	64838	FNDC4	Protein	0.2
seq.13452.113	13452-113	3	SL020075	Small integral membrane protein 13	SIM13	P0DJ93	221710	SMIM13	Protein	0.2
seq.13453.2	13453-2	3	SL020083	39S ribosomal protein L33, mitochondrial	RM33	O75394	9553	MRPL33	Protein	0.2
seq.13457.33	13457-33	3	SL020109	ETS-related transcription factor Elf-5	ELF5	Q9UKW6	2001	ELF5	Protein	0.2
seq.13459.30	13459-30	3	SL016531	Torsin-4A	CI167	Q9NXH8	54863	TOR4A	Protein	0.2
seq.13460.4	13460-4	3	SL012363	Chondroadherin	CHAD	O15335	1101	CHAD	Protein	0.005
seq.13463.1	13463-1	3	SL007573	Peroxidasin homolog	PXDN	Q92626	7837	PXDN	Protein	0.2
seq.13464.8	13464-8	3	SL020101	Nutritionally-regulated adipose and cardiac enriched protein homolog	NRAC	Q8N912	400258	NRAC	Protein	0.2
seq.13465.5	13465-5	3	SL007283	Calcipressin-1	CCP1	P53805	1827	RCAN1	Protein	0.2
seq.13468.5	13468-5	3	SL020119	Neuralized-like protein 4	NEUL4	Q96JN8	84461	NEURL4	Protein	0.2
seq.13470.43	13470-43	3	SL014902	Parathyroid hormone/parathyroid hormone-related peptide receptor	PTH1R	Q03431	5745	PTH1R	Protein	0.2
seq.13472.35	13472-35	3	SL016517	Haloacid dehalogenase-like hydrolase domain-containing protein 2	HDHD2	Q9H0R4	84064	HDHD2	Protein	0.005
seq.13473.55	13473-55	3	SL020131	Inositol-trisphosphate 3-kinase A	IP3KA	P23677	3706	ITPKA	Protein	0.2
seq.13474.40	13474-40	3	SL011317	Glutathione S-transferase kappa 1	GSTK1	Q9Y2Q3	373156	GSTK1	Protein	0.2
seq.13475.10	13475-10	3	SL020116	Ubiquitin-conjugating enzyme E2 D4	UB2D4	Q9Y2X8	51619	UBE2D4	Protein	0.2
seq.13476.16	13476-16	3	SL020144	DNA/RNA-binding protein KIN17	KIN17	O60870	22944	KIN	Protein	0.2
seq.13477.65	13477-65	3	SL007448	Leukotriene B4 receptor 1	LT4R1	Q15722	1241	LTB4R	Protein	0.2
seq.13479.8	13479-8	3	SL020149	Protein FAM171A2	F1712	A8MVW0	284069	FAM171A2	Protein	0.005
seq.13481.24	13481-24	3	SL020143	Transcription elongation factor A protein 2	TCEA2	Q15560	6919	TCEA2	Protein	0.2
seq.13482.14	13482-14	3	SL020129	CCR4-NOT transcription complex subunit 1	CNOT1	A5YKK6	23019	CNOT1	Protein	0.2
seq.13484.69	13484-69	3	SL025820	Collagen alpha-1(I) chain:N-term propeptide	CO1A1:N-term propeptide	P02452	1277	COL1A1	Protein	0.2
seq.13485.20	13485-20	3	SL020165	Transmembrane protein 87B	TM87B	Q96K49	84910	TMEM87B	Protein	0.2
seq.13486.9	13486-9	3	SL025961	Polycystin-2:Cytoplasmic domain 1	PKD2:CD 1	Q13563	5311	PKD2	Protein	0.2
seq.13487.24	13487-24	3	SL020148	Protein unc-93 homolog B1	UN93B	Q9H1C4	81622	UNC93B1	Protein	0.2
seq.13488.3	13488-3	3	SL020128	Arfaptin-1	ARFP1	P53367	27236	ARFIP1	Protein	0.2
seq.13490.1	13490-1	3	SL020136	MAGUK p55 subfamily member 6	MPP6	Q9NZW5	51678	MPP6	Protein	0.2
seq.13491.40	13491-40	3	SL020117	Retinal rod rhodopsin-sensitive cGMP 3',5'-cyclic phosphodiesterase subunit delta	PDE6D	O43924	5147	PDE6D	Protein	0.2
seq.13492.44	13492-44	3	SL005768	Stress-70 protein, mitochondrial	HSPA9B	P38646	3313	HSPA9	Protein	0.2
seq.13493.5	13493-5	3	SL020164	Glutamate receptor ionotropic, delta-1	GRID1	Q9ULK0	2894	GRID1	Protein	0.2
seq.13494.6	13494-6	3	SL020154	Ceramide synthase 5	CERS5	Q8N5B7	91012	CERS5	Protein	0.2
seq.13495.48	13495-48	3	SL020147	Hydroxycarboxylic acid receptor 2	HCAR2	Q8TDS4	338442	HCAR2	Protein	0.2
seq.13496.19	13496-19	3	SL020125	Hydroxymethylglutaryl-CoA synthase, cytoplasmic	HMCS1	Q01581	3157	HMGCS1	Protein	0.2
seq.13497.34	13497-34	3	SL020138	Eukaryotic translation initiation factor 3 subunit J	EIF3J	O75822	8669	EIF3J	Protein	0.2
seq.13498.1	13498-1	3	SL020130	Inositol oxygenase	MIOX	Q9UGB7	55586	MIOX	Protein	0.2
seq.13499.30	13499-30	3	SL000359	Coagulation Factor VIII	Coagulation Factor VIII	P00451	2157	F8	Protein	0.005
seq.13501.10	13501-10	3	SL020163	Solute carrier family 35 member G2	S35G2	Q8TBE7	80723	SLC35G2	Protein	0.005
seq.13502.2	13502-2	3	SL020153	Sodium-independent sulfate anion transporter	S2611	Q86WA9	284129	SLC26A11	Protein	0.2
seq.13503.19	13503-19	3	SL007985	PRA1 family protein 3	PRAF3	O75915	10550	ARL6IP5	Protein	0.2
seq.13504.147	13504-147	3	SL013259	Heterogeneous nuclear ribonucleoprotein R	HNRPR	O43390	10236	HNRNPR	Protein	0.2
seq.13506.10	13506-10	3	SL020145	tRNA-dihydrouridine(20) synthase [NAD(P)+]-like	DUS2L	Q9NX74	54920	DUS2	Protein	0.2
seq.13507.51	13507-51	3	SL007444	Tumor necrosis factor receptor type 1-associated DEATH domain protein	TRADD	Q15628	8717	TRADD	Protein	0.2
seq.13509.5	13509-5	3	SL020162	Secretory carrier-associated membrane protein 5	SCAM5	Q8TAC9	192683	SCAMP5	Protein	0.2
seq.13510.7	13510-7	3	SL011088	Sarcoplasmic/endoplasmic reticulum calcium ATPase 3	AT2A3	Q93084	489	ATP2A3	Protein	0.2
seq.13511.29	13511-29	3	SL009828	DNA-binding protein SATB1	SATB1	Q01826	6304	SATB1	Protein	0.2
seq.13512.28	13512-28	3	SL013259	Heterogeneous nuclear ribonucleoprotein R	HNRPR	O43390	10236	HNRNPR	Protein	0.2
seq.13513.174	13513-174	3	SL020133	E3 SUMO-protein ligase PIAS3	PIAS3	Q9Y6X2	10401	PIAS3	Protein	0.2
seq.13514.121	13514-121	3	SL005732	Ras-related protein Rab-35	Rab-1C	Q15286	11021	RAB35	Protein	0.2
seq.13515.8	13515-8	3	SL020146	Regulation of nuclear pre-mRNA domain-containing protein 1A	RPR1A	Q96P16	55197	RPRD1A	Protein	0.2
seq.13516.46	13516-46	3	SL016509	ER membrane protein complex subunit 4	TMM85	Q5J8M3	51234	EMC4	Protein	0.005
seq.13517.3	13517-3	3	SL020152	Patched domain-containing protein 3	PTHD3	Q3KNS1	374308	PTCHD3	Protein	0.2
seq.13518.5	13518-5	3	SL014608	Arf-GAP with SH3 domain, ANK repeat and PH domain-containing protein 2	ASAP2	O43150	8853	ASAP2	Protein	0.005
seq.13519.112	13519-112	3	SL020123	Rho guanine nucleotide exchange factor 25	ARHGP	Q86VW2	115557	ARHGEF25	Protein	0.2
seq.13522.20	13522-20	3	SL007318	Visinin-like protein 1	VISL1	P62760	7447	VSNL1	Protein	0.2
seq.13524.25	13524-25	3	SL020161	Heparan-sulfate 6-O-sulfotransferase 2	H6ST2	Q96MM7	90161	HS6ST2	Protein	0.2
seq.13525.17	13525-17	3	SL020151	Potassium voltage-gated channel subfamily G member 4	KCNG4	Q8TDN1	93107	KCNG4	Protein	0.2
seq.13526.5	13526-5	3	SL025914	Lupus La protein:RNA recognition motif	LA:RRM	P05455	6741	SSB	Protein	0.2
seq.13529.39	13529-39	3	SL020132	Nucleosome assembly protein 1-like 2	NP1L2	Q9ULW6	4674	NAP1L2	Protein	0.005
seq.13530.5	13530-5	3	SL020120	Urotensin-2 receptor	UR2R	Q9UKP6	2837	UTS2R	Protein	0.2
seq.13532.25	13532-25	3	SL020160	Nuclear envelope phosphatase-regulatory subunit 1	NEPR1	Q8N9A8	255919	CNEP1R1	Protein	0.2
seq.13534.20	13534-20	3	SL008132	Myomesin-2	MYOM2	P54296	9172	MYOM2	Protein	0.2
seq.13535.2	13535-2	3	SL025805	Collagen type IV alpha-3-binding protein:PH domain	C43BP:PH domain	Q9Y5P4	10087	CERT1	Protein	0.2
seq.13536.56	13536-56	3	SL020124	DNA polymerase iota	POLI	Q9UNA4	11201	POLI	Protein	0.2
seq.13539.131	13539-131	3	SL020168	Small conductance calcium-activated potassium channel protein 1	KCNN1	Q92952	3780	KCNN1	Protein	0.2
seq.13540.1	13540-1	3	SL020159	G-protein coupled receptor 26	GPR26	Q8NDV2	2849	GPR26	Protein	0.2
seq.13541.1	13541-1	3	SL016488	Myc target protein 1	MYCT1	Q8N699	80177	MYCT1	Protein	0.2
seq.13543.7	13543-7	3	SL005407	Prostaglandin reductase 1	LTB4DH	Q14914	22949	PTGR1	Protein	0.2
seq.13544.9	13544-9	3	SL011276	Rho GTPase-activating protein 45	HMHA1	Q92619	23526	ARHGAP45	Protein	0.2
seq.13545.97	13545-97	3	SL013206	Probable RNA-binding protein EIF1AD	EIF1A	Q8N9N8	84285	EIF1AD	Protein	0.2
seq.13547.5	13547-5	3	SL019581	5-hydroxytryptamine receptor 7	5HT7R	P34969	3363	HTR7	Protein	0.2
seq.13548.53	13548-53	3	SL020158	Phosphatidate phosphatase PPAPDC1A	PPC1A	Q5VZY2	196051	PLPP4	Protein	0.2
seq.13549.15	13549-15	3	SL020150	Disintegrin and metalloproteinase domain-containing protein 29	ADA29	Q9UKF5	11086	ADAM29	Protein	0.2
seq.13552.7	13552-7	3	SL010879	Switch-associated protein 70	SWP70	Q9UH65	23075	SWAP70	Protein	0.2
seq.13553.4	13553-4	3	SL020126	DCN1-like protein 3	DCNL3	Q8IWE4	123879	DCUN1D3	Protein	0.2
seq.13554.78	13554-78	3	SL020118	Replication initiator 1	REPI1	Q9BWE0	29803	REPIN1	Protein	0.2
seq.13556.28	13556-28	3	SL020157	5-hydroxytryptamine receptor 2A	5HT2A	P28223	3356	HTR2A	Protein	0.2
seq.13557.3	13557-3	3	SL004802	Nectin-3	Nectin 3	Q9NQS3	25945	NECTIN3	Protein	0.2
seq.13561.5	13561-5	3	SL020176	5-hydroxytryptamine receptor 6	5HT6R	P50406	3362	HTR6	Protein	0.2
seq.13563.259	13563-259	3	SL020184	Acyl-CoA-binding domain-containing protein 7	ACBD7	Q8N6N7	414149	ACBD7	Protein	0.2
seq.13565.2	13565-2	3	SL003760	Retinoblastoma-like protein 2	p130	Q08999	5934	RBL2	Protein	0.005
seq.13566.2	13566-2	3	SL020204	RNA polymerase II subunit A C-terminal domain phosphatase SSU72	SSU72	Q9NP77	29101	SSU72	Protein	0.2
seq.13567.1	13567-1	3	SL008214	Dihydropyrimidinase-related protein 2	DPYL2	Q16555	1808	DPYSL2	Protein	0.2
seq.13568.30	13568-30	3	SL011203	26S proteasome non-ATPase regulatory subunit 4	PSMD4	P55036	5710	PSMD4	Protein	0.2
seq.13570.43	13570-43	3	SL008163	Vigilin	VIGLN	Q00341	3069	HDLBP	Protein	0.2
seq.13572.43	13572-43	3	SL010941	26S proteasome non-ATPase regulatory subunit 11	PSD11	O00231	5717	PSMD11	Protein	0.2
seq.13573.5	13573-5	3	SL004616	Actin-related protein 2/3 complex subunit 3	p21-ARC	O15145	10094	ARPC3	Protein	0.2
seq.13574.50	13574-50	3	SL020205	Rho-related GTP-binding protein Rho6	RND1	Q92730	27289	RND1	Protein	0.2
seq.13575.40	13575-40	3	SL020209	Segment polarity protein dishevelled homolog DVL-2	DVL2	O14641	1856	DVL2	Protein	0.005
seq.13576.15	13576-15	3	SL003643	Glutathione S-transferase P	Glutathione S-transferase Pi	P09211	2950	GSTP1	Protein	0.005
seq.13577.25	13577-25	3	SL017896	Splicing factor U2AF 65 kDa subunit	U2AF2	P26368	11338	U2AF2	Protein	0.2
seq.13578.98	13578-98	3	SL020134	Actin-binding LIM protein 3	ABLM3	O94929	22885	ABLIM3	Protein	0.2
seq.13580.2	13580-2	3	SL009232	UDP-N-acetylhexosamine pyrophosphorylase	Sperm-associated antigen 2	Q16222	6675	UAP1	Protein	0.2
seq.13583.19	13583-19	3	SL003661	Apoptotic protease-activating factor 1	Apaf-1	O14727	317	APAF1	Protein	0.2
seq.13587.10	13587-10	3	SL005989	Rac GTPase-activating protein 1	RGAP1	Q9H0H5	29127	RACGAP1	Protein	0.2
seq.13588.11	13588-11	3	SL020193	Annexin A9	ANXA9	O76027	8416	ANXA9	Protein	0.2
seq.13589.10	13589-10	3	SL025798	Amyloid beta A4 precursor protein-binding family B member 3:Phosphotyrosine Interaction Domain 2, Isoform IV	APBB3:PID 2	O95704	10307	APBB3	Protein	0.2
seq.13590.1	13590-1	3	SL020207	Oligoribonuclease, mitochondrial	ORN	Q9Y3B8	25996	REXO2	Protein	0.005
seq.13591.31	13591-31	3	SL020210	DNA primase small subunit	PRI1	P49642	5557	PRIM1	Protein	0.2
seq.13594.158	13594-158	3	SL020181	ADP-ribosylation factor-binding protein GGA1	GGA1	Q9UJY5	26088	GGA1	Protein	0.2
seq.13595.20	13595-20	3	SL020185	Thiamine-triphosphatase	THTPA	Q9BU02	79178	THTPA	Protein	0.2
seq.13596.3	13596-3	3	SL006957	Ras-related protein Rab-27B	RB27B	O00194	5874	RAB27B	Protein	0.2
seq.13597.20	13597-20	3	SL014934	Ras-related protein Rab-31	RAB31	Q13636	11031	RAB31	Protein	0.2
seq.13599.15	13599-15	3	SL020211	Rab9 effector protein with kelch motifs	RABEK	Q7Z6M1	10244	RABEPK	Protein	0.2
seq.13602.6	13602-6	3	SL013050	NHP2-like protein 1	NH2L1	P55769	4809	SNU13	Protein	0.2
seq.13603.7	13603-7	3	SL020186	Rieske domain-containing protein	RFESD	Q8TAC1	317671	RFESD	Protein	0.2
seq.13604.27	13604-27	3	SL020194	E3 ubiquitin-protein ligase NEURL1	NEUL1	O76050	9148	NEURL1	Protein	0.2
seq.13605.16	13605-16	3	SL015314	Annexin A10	ANX10	Q9UJ72	11199	ANXA10	Protein	0.2
seq.13609.11	13609-11	3	SL007326	General transcription factor II-I	GTF2I	P78347	2969	GTF2I	Protein	0.2
seq.13610.9	13610-9	3	SL005065	Melanoma-associated antigen 10	MAGE-10	P43363	4109	MAGEA10	Protein	0.2
seq.13612.7	13612-7	3	SL020195	Cytohesin-interacting protein	CYTIP	O60759	9595	CYTIP	Protein	0.2
seq.13613.23	13613-23	3	SL005741	Adenylate kinase isoenzyme 5	Adenylate kinase isoenzyme 5	Q9Y6K8	26289	AK5	Protein	0.2
seq.13614.6	13614-6	3	SL003777	CREB-binding protein	CREB-binding protein	Q92793	1387	CREBBP	Protein	0.005
seq.13615.60	13615-60	3	SL007010	Cytoplasmic protein NCK2	NCK2	O43639	8440	NCK2	Protein	0.2
seq.13618.15	13618-15	3	SL015381	Mitotic spindle assembly checkpoint protein MAD1	MD1L1	Q9Y6D9	8379	MAD1L1	Protein	0.2
seq.13620.10	13620-10	3	SL016377	ATPase ASNA1	ASNA	O43681	439	GET3	Protein	0.2
seq.13621.31	13621-31	3	SL020199	AP-2 complex subunit alpha-2	AP2A2	O94973	161	AP2A2	Protein	0.2
seq.13622.16	13622-16	3	SL014961	Serine/threonine-protein phosphatase 2A 56 kDa regulatory subunit alpha isoform	2A5A	Q15172	5525	PPP2R5A	Protein	0.2
seq.13623.4	13623-4	3	SL007956	Histone-lysine N-methyltransferase 2D	MLL2	O14686	8085	KMT2D	Protein	0.2
seq.13624.17	13624-17	3	SL020213	NAD kinase	NADK	O95544	65220	NADK	Protein	0.2
seq.13625.19	13625-19	3	SL025915	Lupus La protein:HTH La-type RNA-binding domain	LA:HTH	P05455	6741	SSB	Protein	0.2
seq.13628.58	13628-58	3	SL020196	Growth factor receptor-bound protein 14	GRB14	Q14449	2888	GRB14	Protein	0.005
seq.13629.25	13629-25	3	SL020200	Cysteine protease ATG4B	ATG4B	Q9Y4P1	23192	ATG4B	Protein	0.2
seq.13631.1	13631-1	3	SL003766	Retinoblastoma-binding protein 5	RB binding protein 5	Q15291	5929	RBBP5	Protein	0.2
seq.13632.10	13632-10	3	SL009456	Zyxin	Zyxin	Q15942	7791	ZYX	Protein	0.005
seq.13634.209	13634-209	3	SL006975	Pirin	PIR	O00625	8544	PIR	Protein	0.2
seq.13636.20	13636-20	3	SL008135	Nucleosome assembly protein 1-like 1	NP1L1	P55209	4673	NAP1L1	Protein	0.2
seq.13639.101	13639-101	3	SL016380	General vesicular transport factor p115	USO1	O60763	8615	USO1	Protein	0.2
seq.13640.5	13640-5	3	SL007223	B-cell lymphoma 6 protein	BCL6	P41182	604	BCL6	Protein	0.2
seq.13642.90	13642-90	3	SL004393	Interferon-induced protein with tetratricopeptide repeats 3	CIG49	O14879	3437	IFIT3	Protein	0.2
seq.13644.30	13644-30	3	SL016371	Hepatocyte growth factor-regulated tyrosine kinase substrate	HGS	O14964	9146	HGS	Protein	0.2
seq.13645.14	13645-14	3	SL020202	Pre-mRNA-splicing factor ATP-dependent RNA helicase PRP16	PRP16	Q92620	9785	DHX38	Protein	0.2
seq.13650.11	13650-11	3	SL020183	Kv channel-interacting protein 1	KCIP1	Q9NZI2	30820	KCNIP1	Protein	0.2
seq.13651.54	13651-54	3	SL020192	E3 ubiquitin-protein ligase ZFP91	ZFP91	Q96JP5	80829	ZFP91	Protein	0.2
seq.13652.2	13652-2	3	SL020197	TOM1-like protein 1	TM1L1	O75674	10040	TOM1L1	Protein	0.005
seq.13653.335	13653-335	3	SL020203	O-acetyl-ADP-ribose deacetylase MACROD1	MACD1	Q9BQ69	28992	MACROD1	Protein	0.2
seq.13654.1	13654-1	3	SL005370	Rho-associated protein kinase 2	ROCK2	O75116	9475	ROCK2	Protein	0.2
seq.13655.34	13655-34	3	SL005695	Nucleolin	Nucleolin	P19338	4691	NCL	Protein	0.2
seq.13657.2	13657-2	3	SL007610	Bifunctional polynucleotide phosphatase/kinase	PNKP	Q96T60	11284	PNKP	Protein	0.2
seq.13658.31	13658-31	3	SL011071	Platelet-derived growth factor C	PDGF-CC	Q9NRA1	56034	PDGFC	Protein	0.2
seq.13659.36	13659-36	3	SL020228	Manganese-transporting ATPase 13A1	AT131	Q9HD20	57130	ATP13A1	Protein	0.005
seq.13660.76	13660-76	3	SL001996	Angiopoietin-2	Angiopoietin-2	O15123	285	ANGPT2	Protein	0.2
seq.13661.193	13661-193	3	SL008382	Cystatin-D	CYTD	P28325	1473	CST5	Protein	0.2
seq.13663.2	13663-2	3	SL000480	Interleukin-4	IL-4	P05112	3565	IL4	Protein	0.2
seq.13665.35	13665-35	3	SL004990	Serine/threonine-protein phosphatase 2A regulatory subunit B'' subunit alpha	PP2A, subunit B	Q06190	5523	PPP2R3A	Protein	0.2
seq.13666.222	13666-222	3	SL010449	Carbonic anhydrase-related protein 10	Carbonic Anhydrase X	Q9NS85	56934	CA10	Protein	0.2
seq.13668.44	13668-44	3	SL004136	Tyrosine-protein kinase receptor TYRO3	Dtk	Q06418	7301	TYRO3	Protein	0.2
seq.13669.6	13669-6	3	SL025861	Fibroblast growth factor receptor 3:Extracellular domain	FGFR-3:ECD	P22607	2261	FGFR3	Protein	0.2
seq.13670.81	13670-81	3	SL004066	Group IIE secretory phospholipase A2	GIIE	Q9NZK7	30814	PLA2G2E	Protein	0.2
seq.13671.40	13671-40	3	SL000401	Neutrophil elastase	Elastase	P08246	1991	ELANE	Protein	0.005
seq.13672.3	13672-3	3	SL013017	Heat shock 70 kDa protein 6	HSP76	P17066	3310	HSPA6	Protein	0.2
seq.13673.21	13673-21	3	SL008288	T-complex protein 1 subunit eta	TCPH	Q99832	10574	CCT7	Protein	0.2
seq.13676.46	13676-46	3	SL001933	Inhibin beta B chain	Inhibin bB chain	P09529	3625	INHBB	Protein	0.2
seq.13678.169	13678-169	3	SL003327	Complement factor D	Factor D	P00746	1675	CFD	Protein	0.005
seq.13680.3	13680-3	3	SL020216	NGFI-A-binding protein 2	NAB2	Q15742	4665	NAB2	Protein	0.2
seq.13681.173	13681-173	3	SL013751	Casein kinase II subunit alpha'	CSK22	P19784	1459	CSNK2A2	Protein	0.2
seq.13682.47	13682-47	3	SL004153	Macrophage colony-stimulating factor 1 receptor	M-CSF R	P07333	1436	CSF1R	Protein	5e-05
seq.13683.18	13683-18	3	SL020231	Chloride channel protein ClC-Kb	CLCKB	P51801	1188	CLCNKB	Protein	0.2
seq.13686.2	13686-2	3	SL005188	Interleukin-5 receptor subunit alpha	IL-5 Ra	Q01344	3568	IL5RA	Protein	0.2
seq.13687.5	13687-5	3	SL003176	C-C motif chemokine 1	I-309	P22362	6346	CCL1	Protein	0.2
seq.13688.2	13688-2	3	SL020217	Calcyphosin-like protein	CAPSL	Q8WWF8	133690	CAPSL	Protein	0.2
seq.13689.2	13689-2	3	SL003670	Ornithine decarboxylase	Ornithine decarboxylase	P11926	4953	ODC1	Protein	0.2
seq.13690.26	13690-26	3	SL007804	Biglycan	BGN	P21810	633	BGN	Protein	0.2
seq.13691.10	13691-10	3	SL020232	Sodium-coupled monocarboxylate transporter 1	SC5A8	Q8N695	160728	SLC5A8	Protein	0.005
seq.13692.154	13692-154	3	SL004689	WNT1-inducible-signaling pathway protein 1	WISP-1	O95388	8840	CCN4	Protein	0.2
seq.13693.5	13693-5	3	SL012538	Cerebral dopamine neurotrophic factor	ARMEL	Q49AH0	441549	CDNF	Protein	0.2
seq.13694.24	13694-24	3	SL005226	Cytokine receptor-like factor 2	TSLP R	Q9HC73	64109	CRLF2	Protein	0.2
seq.13697.51	13697-51	3	SL007151	Glycerol-3-phosphate dehydrogenase [NAD(+)], cytoplasmic	GPDA	P21695	2819	GPD1	Protein	0.005
seq.13698.28	13698-28	3	SL020223	Dyslexia-associated protein KIAA0319-like protein	K319L	Q8IZA0	79932	KIAA0319L	Protein	0.2
seq.13699.6	13699-6	3	SL000062	Prostate-specific antigen	PSA	P07288	354	KLK3	Protein	0.2
seq.13700.10	13700-10	3	SL004209	Annexin A2	annexin II	P07355	302	ANXA2	Protein	0.2
seq.13701.2	13701-2	3	SL003167	C-X-C motif chemokine 13	BLC	O43927	10563	CXCL13	Protein	0.2
seq.13704.5	13704-5	3	SL014847	Hydroxymethylglutaryl-CoA synthase, mitochondrial	HMCS2	P54868	3158	HMGCS2	Protein	0.2
seq.13706.12	13706-12	3	SL004148	Interleukin-12 receptor subunit beta-1	IL-12 Rb1	P42701	3594	IL12RB1	Protein	0.2
seq.13707.27	13707-27	3	SL005488	SPARC-like protein 1	SPARCL1	Q14515	8404	SPARCL1	Protein	0.2
seq.13708.56	13708-56	3	SL003915	Kallikrein-8	kallikrein 8	O60259	11202	KLK8	Protein	0.2
seq.13710.6	13710-6	3	SL000308	Plasma protease C1 inhibitor	C1-Esterase Inhibitor	P05155	710	SERPING1	Protein	5e-05
seq.13711.10	13711-10	3	SL008164	Clathrin heavy chain 1	CLH1	Q00610	1213	CLTC	Protein	0.2
seq.13712.104	13712-104	3	SL004298	Granzyme A	granzyme A	P12544	3001	GZMA	Protein	0.2
seq.13713.164	13713-164	3	SL020224	Vesicle-trafficking protein SEC22a	SC22A	Q96IW7	26984	SEC22A	Protein	0.2
seq.13717.15	13717-15	3	SL006542	Ficolin-2	FCN2	Q15485	2220	FCN2	Protein	0.005
seq.13719.19	13719-19	3	SL020219	Serine/threonine-protein kinase PAK 4	PAK4	O96013	10298	PAK4	Protein	0.2
seq.13720.95	13720-95	3	SL004008	Myeloblastin	Proteinase-3	P24158	5657	PRTN3	Protein	0.005
seq.13722.105	13722-105	3	SL000325	Complement component C9	C9	P02748	735	C9	Protein	5e-05
seq.13723.6	13723-6	3	SL001717	Interleukin-10	IL-10	P22301	3586	IL10	Protein	0.2
seq.13724.27	13724-27	3	SL004337	Fibroblast growth factor 19	FGF-19	O95750	9965	FGF19	Protein	0.2
seq.13725.3	13725-3	3	SL004334	Fibroblast growth factor 16	FGF-16	O43320	8823	FGF16	Protein	0.2
seq.13726.4	13726-4	3	SL003738	T-lymphocyte activation antigen CD80	B7	P33681	941	CD80	Protein	0.2
seq.13727.44	13727-44	3	SL020220	Speckle-type POZ protein	SPOP	O43791	8405	SPOP	Protein	0.2
seq.13728.19	13728-19	3	SL003522	Endoplasmic reticulum resident protein 29	ERP29	P30040	10961	ERP29	Protein	0.005
seq.13729.26	13729-26	3	SL020226	Sideroflexin-5	SFXN5	Q8TD22	94097	SFXN5	Protein	0.2
seq.13730.18	13730-18	3	SL007280	Dipeptidyl peptidase 1	CATC	P53634	1075	CTSC	Protein	0.2
seq.13731.14	13731-14	3	SL000323	Complement component C7	C7	P10643	730	C7	Protein	5e-05
seq.13732.79	13732-79	3	SL002783	Cardiotrophin-1	Cardiotrophin-1	Q16619	1489	CTF1	Protein	0.005
seq.13733.5	13733-5	3	SL004250	Interleukin-12 subunit beta	IL-12 p40	P29460	3593	IL12B	Protein	0.2
seq.13734.22	13734-22	3	SL004348	Interferon lambda-1	IFN-lambda 1	Q8IU54	282618	IFNL1	Protein	0.2
seq.13735.1	13735-1	3	SL020221	Rap1 GTPase-activating protein 1	RPGP1	P47736	5909	RAP1GAP	Protein	0.2
seq.13738.8	13738-8	3	SL001932	Inhibin beta A chain	Inhibin bA chain	P08476	3624	INHBA	Protein	0.2
seq.13739.3	13739-3	3	SL014071	Leucine-rich repeat transmembrane protein FLRT1	FLRT1	Q9NZU1	23769	FLRT1	Protein	0.2
seq.13740.51	13740-51	3	SL004650	Secreted frizzled-related protein 3	sFRP-3	Q92765	2487	FRZB	Protein	0.005
seq.13741.36	13741-36	3	SL000462	Insulin-like growth factor-binding protein 1	IGFBP-1	P08833	3484	IGFBP1	Protein	0.2
seq.13742.66	13742-66	3	SL004347	Interleukin-22	IL-22	Q9GZX6	50616	IL22	Protein	0.2
seq.13743.56	13743-56	3	SL020222	Cullin-4B	CUL4B	Q13620	8450	CUL4B	Protein	0.2
seq.13744.37	13744-37	3	SL005187	Interleukin-3 receptor subunit alpha	IL-3 Ra	P26951	3563	IL3RA	Protein	0.2
seq.13745.10	13745-10	3	SL025962	Polycystin-2:Cytoplasmic domain 4	PKD2:CD 4	Q13563	5311	PKD2	Protein	0.2
seq.13747.9	13747-9	3	SL010288	Carbonic anhydrase 6	Carbonic anhydrase 6	P23280	765	CA6	Protein	0.005
seq.13748.4	13748-4	3	SL000515	C-C motif chemokine 8	MCP-2	P80075	6355	CCL8	Protein	0.2
seq.13924.13	13924-13	3	SL018834	Myocardial zonula adherens protein	MYZAP	P0CAP1	100820829	MYZAP	Protein	0.2
seq.13926.1	13926-1	3	SL020268	RecQ-mediated genome instability protein 1	RMI1	Q9H9A7	80010	RMI1	Protein	0.2
seq.13929.27	13929-27	3	SL020289	Peroxisomal carnitine O-octanoyltransferase	OCTC	Q9UKG9	54677	CROT	Protein	0.2
seq.13930.3	13930-3	3	SL007678	DNA dC->dU-editing enzyme APOBEC-3G	ABC3G	Q9HC16	60489	APOBEC3G	Protein	0.2
seq.13931.22	13931-22	3	SL012980	26S proteasome non-ATPase regulatory subunit 9	PSMD9	O00233	5715	PSMD9	Protein	0.2
seq.13932.45	13932-45	3	SL005746	Rho guanine nucleotide exchange factor 7	COOL-1	Q14155	8874	ARHGEF7	Protein	0.2
seq.13933.276	13933-276	3	SL020257	NGFI-A-binding protein 1	NAB1	Q13506	4664	NAB1	Protein	0.005
seq.13934.3	13934-3	3	SL014593	Guanine nucleotide exchange factor DBS	MCF2L	O15068	23263	MCF2L	Protein	0.2
seq.13936.24	13936-24	3	SL020280	Phosphoglycerate kinase 2	PGK2	P07205	5232	PGK2	Protein	0.2
seq.13937.75	13937-75	3	SL008246	Cullin-associated NEDD8-dissociated protein 1	CAND1	Q86VP6	55832	CAND1	Protein	0.005
seq.13939.14	13939-14	3	SL006519	UTP--glucose-1-phosphate uridylyltransferase	UGPA1	Q16851	7360	UGP2	Protein	0.2
seq.13940.19	13940-19	3	SL025893	Gamma-interferon-inducible protein 16:Isoform 2, Hematopoietic expression, interferon-inducible nature, and nuclear localization 1	IP16:HIN 1	Q16666	3428	IFI16	Protein	0.2
seq.13941.82	13941-82	3	SL020259	Phenylalanine--tRNA ligase, mitochondrial	SYFM	O95363	10667	FARS2	Protein	0.2
seq.13942.140	13942-140	3	SL020269	SPRY domain-containing SOCS box protein 1	SPSB1	Q96BD6	80176	SPSB1	Protein	0.2
seq.13943.38	13943-38	3	SL020276	Protein dpy-30 homolog	DPY30	Q9C005	84661	DPY30	Protein	0.2
seq.13944.3	13944-3	3	SL000578	Sulfotransferase 1A3	SULT 1A3	P0DMM9	445329	SULT1A3	Protein	0.2
seq.13946.8	13946-8	3	SL020297	Probable ATP-dependent RNA helicase DDX23	DDX23	Q9BUQ8	9416	DDX23	Protein	0.2
seq.13947.371	13947-371	3	SL020301	Peroxisomal NADH pyrophosphatase NUDT12	NUD12	Q9BQG2	83594	NUDT12	Protein	0.2
seq.13948.50	13948-50	3	SL025871	Gamma-aminobutyric acid type B receptor subunit 2:Extracellular domain	GABR2:ECD	O75899	9568	GABBR2	Protein	0.2
seq.13950.9	13950-9	3	SL025806	Collagen type IV alpha-3-binding protein:StAR-related lipid-transfer domain, isoform 2	C43BP:START domain	Q9Y5P4	10087	CERT1	Protein	0.2
seq.13954.9	13954-9	3	SL020298	Glucosamine 6-phosphate N-acetyltransferase	GNA1	Q96EK6	64841	GNPNAT1	Protein	0.2
seq.13955.33	13955-33	3	SL007277	Death-associated protein kinase 1	DAPK1	P53355	1612	DAPK1	Protein	0.2
seq.13958.5	13958-5	3	SL020270	Probable RNA-binding protein 46	RBM46	Q8TBY0	166863	RBM46	Protein	0.2
seq.13959.7	13959-7	3	SL000499	Cytosol aminopeptidase	LAP	P28838	51056	LAP3	Protein	0.2
seq.13960.15	13960-15	3	SL020282	Arf-GAP with GTPase, ANK repeat and PH domain-containing protein 3	AGAP3	Q96P47	116988	AGAP3	Protein	0.2
seq.13961.18	13961-18	3	SL020291	Kinesin-like protein KIF3A	KIF3A	Q9Y496	11127	KIF3A	Protein	0.005
seq.13963.7	13963-7	3	SL004521	Toll-interacting protein	tollip	Q9H0E2	54472	TOLLIP	Protein	0.2
seq.13966.30	13966-30	3	SL008254	Myomesin-3	MYOM3	Q5VTT5	127294	MYOM3	Protein	0.2
seq.13967.14	13967-14	3	SL005724	Thioredoxin reductase 1, cytoplasmic	Thioredoxin reductase 1	Q16881	7296	TXNRD1	Protein	0.005
seq.13969.24	13969-24	3	SL020292	Importin subunit alpha-7	IMA7	O60684	23633	KPNA6	Protein	0.2
seq.13972.4	13972-4	3	SL020263	17-beta-hydroxysteroid dehydrogenase 14	DHB14	Q9BPX1	51171	HSD17B14	Protein	0.2
seq.13973.62	13973-62	3	SL020271	Tubulin--tyrosine ligase	TTL	Q8NG68	150465	TTL	Protein	0.2
seq.13975.56	13975-56	3	SL020284	Liprin-alpha-1	LIPA1	Q13136	8500	PPFIA1	Protein	0.2
seq.13976.9	13976-9	3	SL015120	Rho guanine nucleotide exchange factor 1	ARHG1	Q92888	9138	ARHGEF1	Protein	0.2
seq.13977.28	13977-28	3	SL015168	BRCA1-associated RING domain protein 1	BARD1	Q99728	580	BARD1	Protein	0.2
seq.13978.122	13978-122	3	SL004696	T-box transcription factor TBX3	Tbx3	O15119	6926	TBX3	Protein	0.2
seq.13979.3	13979-3	3	SL020254	Anion exchange transporter	S26A7	Q8TE54	115111	SLC26A7	Protein	0.2
seq.13982.33	13982-33	3	SL016529	Regulator of G-protein signaling 18	RGS18	Q9NS28	64407	RGS18	Protein	0.2
seq.13983.27	13983-27	3	SL008181	Quinone oxidoreductase	QOR	Q08257	1429	CRYZ	Protein	0.2
seq.13984.23	13984-23	3	SL020293	ATP-dependent RNA helicase DDX25	DDX25	Q9UHL0	29118	DDX25	Protein	0.2
seq.13985.12	13985-12	3	SL007669	E3 ubiquitin-protein ligase SMURF2	SMUF2	Q9HAU4	64750	SMURF2	Protein	0.2
seq.13986.6	13986-6	3	SL010800	LanC-like protein 1	LANC1	O43813	10314	LANCL1	Protein	0.2
seq.13988.67	13988-67	3	SL020265	NmrA-like family domain-containing protein 1	NMRL1	Q9HBL8	57407	NMRAL1	Protein	0.2
seq.13990.1	13990-1	3	SL003652	Pyruvate carboxylase, mitochondrial	pyruvate carboxylase	P11498	5091	PC	Protein	0.2
seq.13991.47	13991-47	3	SL020285	Eukaryotic translation initiation factor 4 gamma 3	IF4G3	O43432	8672	EIF4G3	Protein	0.2
seq.13992.12	13992-12	3	SL007239	Vesicle-fusing ATPase	NSF	P46459	4905	NSF	Protein	0.005
seq.13993.20	13993-20	3	SL020300	Band 4.1-like protein 1	E41L1	Q9H4G0	2036	EPB41L1	Protein	0.2
seq.13994.1	13994-1	3	SL020302	rRNA 2'-O-methyltransferase fibrillarin	FBRL	P22087	2091	FBL	Protein	0.2
seq.13996.16	13996-16	3	SL020266	Phosphopantothenoylcysteine decarboxylase	COAC	Q96CD2	60490	PPCDC	Protein	0.2
seq.13998.26	13998-26	3	SL020277	Adenylosuccinate synthetase isozyme 1	PURA1	Q8N142	122622	ADSS1	Protein	0.2
seq.14002.18	14002-18	3	SL020303	Dedicator of cytokinesis protein 9	DOCK9	Q9BZ29	23348	DOCK9	Protein	0.2
seq.14005.2	14005-2	3	SL008319	Chromodomain-helicase-DNA-binding protein 7	CHD7	Q9P2D1	55636	CHD7	Protein	0.2
seq.14006.36	14006-36	3	SL020278	Glycine N-methyltransferase	GNMT	Q14749	27232	GNMT	Protein	0.2
seq.14007.22	14007-22	3	SL020287	Bifunctional 3'-phosphoadenosine 5'-phosphosulfate synthase 1	PAPS1	O43252	9061	PAPSS1	Protein	0.2
seq.14008.22	14008-22	3	SL020295	mRNA-decapping enzyme 1A	DCP1A	Q9NPI6	55802	DCP1A	Protein	0.2
seq.14009.65	14009-65	3	SL005721	Tumor necrosis factor alpha-induced protein 3	TNFAIP3	P21580	7128	TNFAIP3	Protein	0.2
seq.14011.17	14011-17	3	SL004809	Protein S100-A11	S100A11	P31949	6282	S100A11	Protein	0.2
seq.14012.17	14012-17	3	SL007593	Probable ATP-dependent RNA helicase DHX58	LGP2	Q96C10	79132	DHX58	Protein	0.2
seq.14013.11	14013-11	3	SL015118	TRAF family member-associated NF-kappa-B activator	TANK	Q92844	10010	TANK	Protein	0.2
seq.14019.73	14019-73	3	SL020305	Envoplakin	EVPL	Q92817	2125	EVPL	Protein	0.2
seq.14021.81	14021-81	3	SL020316	Mediator of RNA polymerase II transcription subunit 4	MED4	Q9NPJ6	29079	MED4	Protein	0.2
seq.14022.17	14022-17	3	SL004350	Interleukin-17B	IL-17B	Q9UHF5	27190	IL17B	Protein	0.2
seq.14023.84	14023-84	3	SL004660	Bone sialoprotein 2	BSP	P21815	3381	IBSP	Protein	0.005
seq.14024.196	14024-196	3	SL004644	Ectodysplasin-A, secreted form	EDA	Q92838	1896	EDA	Protein	0.2
seq.14025.18	14025-18	3	SL004126	Tumor necrosis factor receptor superfamily member 9	4-1BB	Q07011	3604	TNFRSF9	Protein	0.2
seq.14026.24	14026-24	3	SL004352	Interleukin-17F	IL-17F	Q96PD4	112744	IL17F	Protein	0.2
seq.14028.22	14028-22	3	SL020311	Phosphatidylinositol 4-phosphate 3-kinase C2 domain-containing subunit alpha	P3C2A	O00443	5286	PIK3C2A	Protein	0.2
seq.14029.42	14029-42	3	SL010966	COP9 signalosome complex subunit 2	CSN2	P61201	9318	COPS2	Protein	0.005
seq.14030.21	14030-21	3	SL004649	Tumor necrosis factor ligand superfamily member 4	OX40 Ligand	P23510	7292	TNFSF4	Protein	0.2
seq.14031.18	14031-18	3	SL001691	Fibroblast growth factor 7	FGF7	P21781	2252	FGF7	Protein	0.2
seq.14032.2	14032-2	3	SL003310	Vascular endothelial growth factor A, isoform 121	VEGF121	P15692	7422	VEGFA	Protein	0.2
seq.14034.22	14034-22	3	SL001890	Tumor-associated calcium signal transducer 2	GA733-1 protein	P09758	4070	TACSTD2	Protein	0.2
seq.14035.13	14035-13	3	SL007386	T-lymphoma invasion and metastasis-inducing protein 1	TIAM1	Q13009	7074	TIAM1	Protein	0.2
seq.14036.116	14036-116	3	SL020312	Multiple PDZ domain protein	MPDZ	O75970	8777	MPDZ	Protein	0.2
seq.14037.18	14037-18	3	SL013273	Ran-binding protein 3	RANB3	Q9H6Z4	8498	RANBP3	Protein	0.2
seq.14038.130	14038-130	3	SL007049	Cystatin-F	CYTF	O76096	8530	CST7	Protein	0.2
seq.14039.33	14039-33	3	SL003863	Kallikrein-5	kallikrein 5	Q9Y337	25818	KLK5	Protein	0.2
seq.14041.13	14041-13	3	SL004068	Granzyme B	Granzyme B	P10144	3002	GZMB	Protein	0.2
seq.14042.11	14042-11	3	SL003770	Secreted frizzled-related protein 1	SARP-2	Q8N474	6422	SFRP1	Protein	0.2
seq.14043.12	14043-12	3	SL008204	Early endosome antigen 1	EEA1	Q15075	8411	EEA1	Protein	0.2
seq.14045.12	14045-12	3	SL020317	Nuclear receptor coactivator 2	NCOA2	Q15596	10499	NCOA2	Protein	0.2
seq.14047.78	14047-78	3	SL003951	Brain-derived neurotrophic factor	BDNF	P23560	627	BDNF	Protein	0.005
seq.14048.7	14048-7	3	SL004588	Interleukin-1 Receptor accessory protein	IL-1 R AcP	Q9NPH3	3556	IL1RAP	Protein	5e-05
seq.14049.17	14049-17	3	SL000483	Interleukin-7	IL-7	P13232	3574	IL7	Protein	0.2
seq.14050.61	14050-61	3	SL004140	Ephrin-A4	Ephrin-A4	P52798	1945	EFNA4	Protein	0.2
seq.14051.54	14051-54	3	SL007629	Forkhead box protein C2	FOXC2	Q99958	2303	FOXC2	Protein	0.2
seq.14052.26	14052-26	3	SL009417	Protein unc-13 homolog A	UN13A	Q9UPW8	23025	UNC13A	Protein	0.2
seq.14054.17	14054-17	3	SL004151	Interleukin-15 receptor subunit alpha	IL-15 Ra	Q13261	3601	IL15RA	Protein	0.2
seq.14056.4	14056-4	3	SL013948	Glycoprotein hormones alpha chain	Glycoprotein hormones a-chain	P01215	1081	CGA	Protein	0.2
seq.14057.68	14057-68	3	SL004686	Tumor necrosis factor ligand superfamily member 15	TNFSF15	O95150	9966	TNFSF15	Protein	0.2
seq.14060.67	14060-67	3	SL007435	Neutrophil cytosol factor 4	NCF4	Q15080	4689	NCF4	Protein	0.2
seq.14061.48	14061-48	3	SL002541	Tumor necrosis factor ligand superfamily member 11	sRANKL	O14788	8600	TNFSF11	Protein	0.2
seq.14063.17	14063-17	3	SL000530	Oncostatin-M	OSM	P13725	5008	OSM	Protein	0.2
seq.14064.21	14064-21	3	SL004515	Peptidoglycan recognition protein 1	PGRP-S	O75594	8993	PGLYRP1	Protein	0.2
seq.14065.11	14065-11	3	SL025816	T-cell surface glycoprotein CD5:Cytoplasmic domain	CD5:CD	P06127	921	CD5	Protein	0.2
seq.14066.49	14066-49	3	SL020306	Membrane-associated guanylate kinase, WW and PDZ domain-containing protein 2	MAGI2	Q86UL8	9863	MAGI2	Protein	0.2
seq.14067.6	14067-6	3	SL008289	Plakophilin-2	PKP2	Q99959	5318	PKP2	Protein	0.2
seq.14068.29	14068-29	3	SL003197	C-C motif chemokine 25	TECK	O15444	6370	CCL25	Protein	0.2
seq.14069.61	14069-61	3	SL010369	Carbonic anhydrase 4	Carbonic Anhydrase IV	P22748	762	CA4	Protein	0.2
seq.14070.56	14070-56	3	SL018907	Intersectin-1	ITSN1	Q15811	6453	ITSN1	Protein	0.2
seq.14072.9	14072-9	3	SL005679	Translationally-controlled tumor protein	TCTP	P13693	7178	TPT1	Protein	0.005
seq.14073.31	14073-31	3	SL000440	Hemopexin	Hemopexin	P02790	3263	HPX	Protein	5e-05
seq.14074.2	14074-2	3	SL020307	SHC-transforming protein 2	SHC2	P98077	25759	SHC2	Protein	0.2
seq.14076.74	14076-74	3	SL007888	Cystatin-S	Cystatin-S	P01036	1472	CST4	Protein	0.2
seq.14077.6	14077-6	3	SL002086	Ficolin-3	Ficolin-3	O75636	8547	FCN3	Protein	0.005
seq.14078.69	14078-69	3	SL003186	Lymphotactin	Lymphotactin	P47992	6375	XCL1	Protein	0.2
seq.14079.14	14079-14	3	SL004152	Interleukin-18 receptor 1	IL-18 Ra	Q13478	8809	IL18R1	Protein	0.2
seq.14081.5	14081-5	3	SL005227	NKG2D ligand 1	ULBP-1	Q9BZM6	80329	ULBP1	Protein	0.2
seq.14082.56	14082-56	3	SL016540	Talin-2	TLN2	Q9Y4G6	83660	TLN2	Protein	0.2
seq.14083.25	14083-25	3	SL020314	Selenide, water dikinase 1	SPS1	P49903	22929	SEPHS1	Protein	0.2
seq.14085.28	14085-28	3	SL001718	Interleukin-13	IL-13	P35225	3596	IL13	Protein	0.2
seq.14086.11	14086-11	3	SL012754	Acid sphingomyelinase-like phosphodiesterase 3a	ASM3A	Q92484	10924	SMPDL3A	Protein	0.005
seq.14088.38	14088-38	3	SL005172	Insulin-like growth factor-binding protein 6	IGFBP-6	P24592	3489	IGFBP6	Protein	0.005
seq.14090.23	14090-23	3	SL020308	Differentially expressed in FDCP 6 homolog	DEFI6	Q9H4E7	50619	DEF6	Protein	0.2
seq.14091.42	14091-42	3	SL005371	Carbonyl reductase [NADPH] 3	Carbonyl reductase 3	O75828	874	CBR3	Protein	0.2
seq.14093.10	14093-10	3	SL004343	Fms-related tyrosine kinase 3 ligand	Flt3 ligand	P49771	2323	FLT3LG	Protein	0.2
seq.14094.29	14094-29	3	SL000138	Heparin-binding EGF-like growth factor	HB-EGF	Q99075	1839	HBEGF	Protein	0.2
seq.14095.1	14095-1	3	SL005204	NKG2-D type II integral membrane protein	NKG2D	P26718	100528032	KLRK1	Protein	0.2
seq.14097.86	14097-86	3	SL007502	Carbohydrate sulfotransferase 15	ST4S6	Q7LFX5	51363	CHST15	Protein	0.005
seq.14098.28	14098-28	3	SL020309	Cysteine--tRNA ligase, cytoplasmic	SYCC	P49589	833	CARS1	Protein	0.2
seq.14099.20	14099-20	3	SL009468	Proteasome subunit alpha type-4	PSA4	P25789	5685	PSMA4	Protein	0.2
seq.14100.63	14100-63	3	SL007929	Complement C1q subcomponent subunit C	C1QC	P02747	714	C1QC	Protein	0.2
seq.14101.2	14101-2	3	SL005153	Ciliary neurotrophic factor receptor subunit alpha	CNTFR alpha	P26992	1271	CNTFR	Protein	0.005
seq.14102.6	14102-6	3	SL000678	Granulysin	Granulysin	P22749	10578	GNLY	Protein	0.005
seq.14103.12	14103-12	3	SL010619	Tryptase gamma	TPSG1	Q9NRR2	25823	TPSG1	Protein	0.2
seq.14104.1	14104-1	3	SL026018	TLR4 interactor with leucine rich repeats:Cytoplasmic domain	TRIL:CD	Q7L0X0	9865	TRIL	Protein	0.2
seq.14105.5	14105-5	3	SL004876	Kallistatin	Kallistatin	P29622	5267	SERPINA4	Protein	5e-05
seq.14106.46	14106-46	3	SL003682	Rap1 GTPase-GDP dissociation stimulator 1	GDP/GTP exchange protein	P52306	5910	RAP1GDS1	Protein	0.2
seq.14107.1	14107-1	3	SL020315	5-formyltetrahydrofolate cyclo-ligase	MTHFS	P49914	10588	MTHFS	Protein	0.2
seq.14108.15	14108-15	3	SL000584	Transforming growth factor beta-1	TGF-b1	P01137	7040	TGFB1	Protein	0.2
seq.14109.15	14109-15	3	SL003190	C-C motif chemokine 15	MIP-5	Q16663	6359	CCL15	Protein	0.005
seq.14110.200	14110-200	3	SL000532	SPARC	ON	P09486	6678	SPARC	Protein	0.2
seq.14111.15	14111-15	3	SL007206	Thrombospondin-2	TSP2	P35442	7058	THBS2	Protein	0.2
seq.14112.40	14112-40	3	SL005213	Tumor necrosis factor receptor superfamily member 19L	RELT	Q969Z4	84957	RELT	Protein	0.2
seq.14114.18	14114-18	3	SL019019	PILR alpha-associated neural protein	PIANP	Q8IYJ0	196500	PIANP	Protein	0.2
seq.14115.34	14115-34	3	SL002782	Adrenomedullin	Adrenomedullin	P35318	133	ADM	Protein	0.005
seq.14116.129	14116-129	3	SL004821	Protein S100-A4	S100A4	P26447	6275	S100A4	Protein	0.005
seq.14120.2	14120-2	3	SL018629	E3 ubiquitin-protein ligase RNF43	RNF43	Q68DV7	54894	RNF43	Protein	0.2
seq.14121.24	14121-24	3	SL004159	Tumor necrosis factor receptor superfamily member 10D	TRAIL R4	Q9UBN6	8793	TNFRSF10D	Protein	0.2
seq.14122.132	14122-132	3	SL018971	E3 ubiquitin-protein ligase ZNRF3	ZNRF3	Q9ULT6	84133	ZNRF3	Protein	0.2
seq.14123.34	14123-34	3	SL025873	V-type immunoglobulin domain-containing suppressor of T-cell activation:Extracellular domain	GI24:ECD	Q9H7M9	64115	VSIR	Protein	0.2
seq.14124.6	14124-6	3	SL004843	Ephrin-A2	Ephrin-A2	O43921	1943	EFNA2	Protein	0.2
seq.14125.5	14125-5	3	SL004747	Apolipoprotein M	ApoM	O95445	55937	APOM	Protein	0.005
seq.14127.240	14127-240	3	SL001880	Interferon beta	IFN-b	P01574	3456	IFNB1	Protein	0.2
seq.14128.121	14128-121	3	SL017106	Interferon alpha-10	IFN10	P01566	3446	IFNA10	Protein	0.2
seq.14129.1	14129-1	3	SL019978	Interferon alpha-7	IFNA7	P01567	3444	IFNA7	Protein	0.2
seq.14131.37	14131-37	3	SL025841	Ephrin-B2:Extracellular domain	EFNB2:ECD	P52799	1948	EFNB2	Protein	0.2
seq.14132.21	14132-21	3	SL020171	HERV-H LTR-associating protein 2	HHLA2	Q9UM44	11148	HHLA2	Protein	0.005
seq.14133.93	14133-93	3	SL000145	Interleukin-1 receptor type 2	IL-1 sRII	P27930	7850	IL1R2	Protein	0.005
seq.14134.49	14134-49	3	SL015046	Amphoterin-induced protein 2	AMGO2	Q86SJ2	347902	AMIGO2	Protein	0.2
seq.14135.3	14135-3	3	SL020172	Relaxin receptor 1	RXFP1	Q9HBX9	59350	RXFP1	Protein	0.2
seq.14136.234	14136-234	3	SL007696	Complement component C1q receptor	C1QR1	Q9NPY3	22918	CD93	Protein	0.005
seq.14139.16	14139-16	3	SL007828	Neuregulin-4	NRG4	Q8WWG1	145957	NRG4	Protein	0.2
seq.14143.8	14143-8	3	SL014983	Histone H2B type 2-E	H2B2E	Q16778	8349	H2BC21	Protein	0.2
seq.14144.3	14144-3	3	SL019979	Histone H2A type 3	H2A3	Q7L7L0	92815	H2AW	Protein	0.2
seq.14146.92	14146-92	3	SL008158	Histone H3.1	H31	P68431	8350	H3C1	Protein	0.2
seq.14148.2	14148-2	3	SL015510	Ubiquitin-like protein ISG15	UCRP	P05161	9636	ISG15	Protein	0.2
seq.14149.9	14149-9	3	SL005179	Interleukin-36 beta	IL-1F8	Q9NZH7	27177	IL36B	Protein	0.2
seq.14150.7	14150-7	3	SL005177	Interleukin-36 alpha	IL-1F6	Q9UHA7	27179	IL36A	Protein	0.005
seq.14151.4	14151-4	3	SL015510	Ubiquitin-like protein ISG15	UCRP	P05161	9636	ISG15	Protein	0.2
seq.14153.8	14153-8	3	SL004139	Ephrin-A3	Ephrin-A3	P52797	1944	EFNA3	Protein	0.2
seq.14156.33	14156-33	3	SL004815	14-3-3 protein beta/alpha	14-3-3 protein beta/alpha	P31946	7529	YWHAB	Protein	0.005
seq.14157.21	14157-21	3	SL004984	14-3-3 protein epsilon	14-3-3E	P62258	7531	YWHAE	Protein	0.2
seq.14158.17	14158-17	3	SL003848	Annexin A5	Annexin V	P08758	308	ANXA5	Protein	0.2
seq.14175.78	14175-78	3	SL019907	SCP2 sterol-binding domain-containing protein 1	SCP2D	Q9UJQ7	140856	SCP2D1	Protein	0.2
seq.14178.18	14178-18	3	SL007463	Cyclin-dependent kinase inhibitor 3	CDKN3	Q16667	1033	CDKN3	Protein	0.2
seq.14186.13	14186-13	3	SL019795	E3 ubiquitin-protein ligase rififylin	RFFL	Q8WZ73	117584	RFFL	Protein	0.2
seq.14192.31	14192-31	3	SL019930	Phosducin-like protein 2	PDCL2	Q8N4E4	132954	PDCL2	Protein	0.2
seq.14197.2	14197-2	3	SL019864	PR domain zinc finger protein 1	PRDM1	O75626	639	PRDM1	Protein	0.2
seq.14203.3	14203-3	3	SL008375	Annexin A7	ANXA7	P20073	310	ANXA7	Protein	0.2
seq.14204.55	14204-55	3	SL019533	Forkhead box protein J2	FOXJ2	Q9P0K8	55810	FOXJ2	Protein	0.005
seq.14205.6	14205-6	3	SL019865	Protein HEXIM2	HEXI2	Q96MH2	124790	HEXIM2	Protein	0.2
seq.14206.28	14206-28	3	SL025794	Amyloid beta A4 precursor protein-binding family B member 1:Phosphotyrosine Interaction Domain 2	APBB1:PID 2	O00213	322	APBB1	Protein	0.2
seq.14208.3	14208-3	3	SL019932	Retinoid-binding protein 7	RET7	Q96R05	116362	RBP7	Protein	0.2
seq.14216.35	14216-35	3	SL019957	Probable ATP-dependent RNA helicase DDX46	DDX46	Q7L014	9879	DDX46	Protein	0.2
seq.14226.120	14226-120	3	SL008524	S-methylmethionine--homocysteine S-methyltransferase BHMT2	BHMT2	Q9H2M3	23743	BHMT2	Protein	0.2
seq.14227.21	14227-21	3	SL008040	Myosin light chain 6B	MYL6B	P14649	140465	MYL6B	Protein	0.2
seq.14229.5	14229-5	3	SL019900	Adenylyltransferase and sulfurtransferase MOCS3	MOCS3	O95396	27304	MOCS3	Protein	0.2
seq.14237.1	14237-1	3	SL000451	Heat shock 70 kDa protein 1A	HSP 70	P0DMV8	3303	HSPA1A	Protein	5e-05
seq.14245.195	14245-195	3	SL019901	Sorting nexin-7	SNX7	Q9UNH6	51375	SNX7	Protein	0.2
seq.14246.50	14246-50	3	SL016379	Docking protein 2	DOK2	O60496	9046	DOK2	Protein	0.2
seq.14249.68	14249-68	3	SL019794	Probable E3 ubiquitin-protein ligase MID2	TRIM1	Q9UJV3	11043	MID2	Protein	0.2
seq.14250.115	14250-115	3	SL008191	Bleomycin hydrolase	BLMH	Q13867	642	BLMH	Protein	0.2
seq.14254.27	14254-27	3	SL019925	Tyrosine-protein phosphatase non-receptor type 4	PTN4	P29074	5775	PTPN4	Protein	0.005
seq.14260.112	14260-112	3	SL015522	Neuroepithelial cell-transforming gene 1 protein	ARHG8	Q7Z628	10276	NET1	Protein	0.2
seq.14268.4	14268-4	3	SL007647	Sulfiredoxin-1	SRXN1	Q9BYN0	140809	SRXN1	Protein	0.005
seq.14271.23	14271-23	3	SL007707	Ras-related protein Rab-6B	RAB6B	Q9NRW1	51560	RAB6B	Protein	0.2
seq.14273.19	14273-19	3	SL010939	Prolyl endopeptidase	PPCE	P48147	5550	PREP	Protein	0.2
seq.14283.12	14283-12	3	SL008144	Ras-related protein Rab-14	RAB14	P61106	51552	RAB14	Protein	0.2
seq.14284.23	14284-23	3	SL006773	eIF-2-alpha kinase GCN2	E2AK4	Q9P2K8	440275	EIF2AK4	Protein	0.2
seq.14286.2	14286-2	3	SL005769	Nuclear factor of activated T-cells, cytoplasmic 1	NF-ATc1	O95644	4772	NFATC1	Protein	0.2
seq.14287.6	14287-6	3	SL008533	Ras-related protein Rab-5C	RAB5C	P51148	5878	RAB5C	Protein	0.2
seq.14291.53	14291-53	3	SL019710	Arf-GAP with GTPase, ANK repeat and PH domain-containing protein 2	AGAP2	Q99490	116986	AGAP2	Protein	0.2
seq.14294.61	14294-61	3	SL013880	Methyl-CpG-binding domain protein 1	MBD1	Q9UIS9	4152	MBD1	Protein	0.2
seq.14309.8	14309-8	3	SL013160	Heterogeneous nuclear ribonucleoprotein H	HNRH1	P31943	3187	HNRNPH1	Protein	0.2
seq.14314.6	14314-6	3	SL019714	Peptidyl-prolyl cis-trans isomerase-like 2	PPIL2	Q13356	23759	PPIL2	Protein	0.2
seq.14318.1	14318-1	3	SL013288	Vacuolar protein sorting-associated protein 29	VPS29	Q9UBQ0	51699	VPS29	Protein	0.005
seq.14324.52	14324-52	3	SL005089	Structural maintenance of chromosomes protein 3	CSPG6	Q9UQE7	9126	SMC3	Protein	0.2
seq.14326.4	14326-4	3	SL006253	Ubiquitin-conjugating enzyme E2 E1	UB2E1	P51965	7324	UBE2E1	Protein	0.2
seq.14329.4	14329-4	3	SL011624	Death-inducer obliterator 1	DIDO1	Q9BTC0	11083	DIDO1	Protein	0.2
seq.14331.262	14331-262	3	SL019738	Dynein light chain Tctex-type 1	DYLT1	P63172	6993	DYNLT1	Protein	0.2
seq.14332.3	14332-3	3	SL008025	Ras-related protein Ral-A	RALA	P11233	5898	RALA	Protein	0.005
seq.14334.3	14334-3	3	SL014781	Recoverin	RECO	P35243	5957	RCVRN	Protein	0.2
seq.14337.1	14337-1	3	SL019699	Trafficking protein particle complex subunit 3	TPPC3	O43617	27095	TRAPPC3	Protein	0.005
seq.14341.8	14341-8	3	SL019767	Protein FAM69C	FA69C	Q0P6D2	125704	DIPK1C	Protein	0.005
seq.14583.49	14583-49	3	SL004357	Growth/differentiation factor 8	Myostatin	O14793	2660	MSTN	Protein	0.005
seq.14587.16	14587-16	3	SL004345	Growth/differentiation factor 11	GDF-11	O95390	10220	GDF11	Protein	0.2
seq.14593.152	14593-152	3	SL020072	Protein FAM210A	F210A	Q96ND0	125228	FAM210A	Protein	0.005
seq.14597.5	14597-5	3	SL020074	Semaphorin-6C, cytoplasmic	SEM6C	Q9H3T2	10500	SEMA6C	Protein	0.2
seq.14599.18	14599-18	3	SL007723	Stabilin-1	STAB1	Q9NY15	23166	STAB1	Protein	0.2
seq.14603.51	14603-51	3	SL020082	Uncharacterized protein KIAA0040	KIAA0040	Q15053	9674	KIAA0040	Protein	0.2
seq.14614.41	14614-41	3	SL008890	Noncompact myelin-associated protein	CA130	Q5T1S8	400746	NCMAP	Protein	0.2
seq.14615.46	14615-46	3	SL020089	Keratin-associated protein 2-4	KRA24	Q9BYR9	730755	KRTAP2-4	Protein	0.2
seq.14616.16	14616-16	3	SL020097	Zinc finger protein 382	ZN382	Q96SR6	84911	ZNF382	Protein	0.2
seq.14618.26	14618-26	3	SL012766	Vesicular, overexpressed in cancer, prosurvival protein 1	ECOP	Q96AW1	81552	VOPP1	Protein	0.2
seq.14619.8	14619-8	3	SL020098	Zinc finger protein 526	ZN526	Q8TF50	116115	ZNF526	Protein	0.2
seq.14623.26	14623-26	3	SL018938	Small ubiquitin-related modifier 3	SUMO3	P55854	6612	SUMO3	Protein	0.2
seq.14624.51	14624-51	3	SL011618	Transcriptional repressor CTCF	CTCF	P49711	10664	CTCF	Protein	0.2
seq.14628.72	14628-72	3	SL020051	F-box only protein 3	FBX3	Q9UK99	26273	FBXO3	Protein	0.2
seq.14631.22	14631-22	3	SL020115	Dual specificity protein phosphatase 16	DUS16	Q9BY84	80824	DUSP16	Protein	0.2
seq.14633.26	14633-26	3	SL020121	Transmembrane protein 185A	T185A	Q8NFB2	84548	TMEM185A	Protein	0.2
seq.14634.13	14634-13	3	SL020122	Lutropin-choriogonadotropic hormone receptor	LSHR	P22888	3973	LHCGR	Protein	0.2
seq.14636.25	14636-25	3	SL005350	Ribonuclease UK114	Ribonuclease UK114	P52758	10247	RIDA	Protein	0.2
seq.14645.253	14645-253	3	SL020127	Glutathione S-transferase A4	GSTA4	O15217	2941	GSTA4	Protein	0.2
seq.14655.1	14655-1	3	SL020140	DnaJ homolog subfamily C member 17	DJC17	Q9NVM6	55192	DNAJC17	Protein	0.2
seq.14662.6	14662-6	3	SL020179	Myeloid zinc finger 1	MZF1	P28698	7593	MZF1	Protein	0.2
seq.14663.44	14663-44	3	SL020180	E3 ubiquitin-protein ligase RNF8	RNF8	O76064	9025	RNF8	Protein	0.005
seq.14670.1	14670-1	3	SL020187	Ski-like protein	SKIL	P12757	6498	SKIL	Protein	0.005
seq.14674.63	14674-63	3	SL020191	Protein kinase C and casein kinase substrate in neurons protein 3	PACN3	Q9UKS6	29763	PACSIN3	Protein	0.2
seq.14675.20	14675-20	3	SL011011	Eukaryotic translation initiation factor 4B	IF4B	P23588	1975	EIF4B	Protein	0.2
seq.14684.17	14684-17	3	SL011179	Calpain-2 catalytic subunit	CAN2	P17655	824	CAPN2	Protein	0.2
seq.14685.17	14685-17	3	SL003722	RAC-beta serine/threonine-protein kinase	PKB beta	P31751	208	AKT2	Protein	0.005
seq.14687.6	14687-6	3	SL007972	Perilipin-3	M6PBP	O60664	10226	PLIN3	Protein	0.2
seq.14688.6	14688-6	3	SL020212	Tyrosine-protein phosphatase non-receptor type 7	PTN7	P35236	5778	PTPN7	Protein	0.2
seq.14689.3	14689-3	3	SL011207	Protein SEC13 homolog	SEC13	P55735	6396	SEC13	Protein	0.005
seq.14692.3	14692-3	3	SL020215	Zinc finger protein 276	ZN276	Q8N554	92822	ZNF276	Protein	0.2
seq.14696.45	14696-45	3	SL010617	Tryptase beta-2	TPSB2	P20231	64499	TPSB2	Protein	0.2
seq.14703.6	14703-6	3	SL004332	Prokineticin-1	EG-VEGF	P58294	84432	PROK1	Protein	0.2
seq.14705.1	14705-1	3	SL003320	Vascular endothelial growth factor D	VEGF-D	O43915	2277	VEGFD	Protein	0.2
seq.14708.59	14708-59	3	SL007931	Complement component C8 gamma chain	CO8G	P07360	733	C8G	Protein	0.005
seq.14711.27	14711-27	3	SL004438	Cystatin-M	Cystatin M	Q15828	1474	CST6	Protein	0.2
seq.14713.46	14713-46	3	SL004589	Azurocidin	Azurocidin	P20160	566	AZU1	Protein	0.2
seq.14747.9	14747-9	3	SL020310	Cytokine receptor-like factor 1	CRLF1	O75462	9244	CRLF1	Protein	0.2
seq.14748.31	14748-31	3	SL020313	Rho GTPase-activating protein 5	RHG05	Q13017	394	ARHGAP5	Protein	0.2
seq.14755.4	14755-4	3	SL000496	Lactotransferrin	Lactoferrin	P02788	4057	LTF	Protein	0.2
seq.14756.29	14756-29	3	SL003177	Intercellular adhesion molecule 2	sICAM-2	P13598	3384	ICAM2	Protein	0.2
seq.14757.144	14757-144	3	SL004342	Fibroblast growth factor 8 isoform B	FGF-8B	P55075	2253	FGF8	Protein	0.2
seq.14759.149	14759-149	3	SL000055	Cadherin-1	Cadherin E	P12830	999	CDH1	Protein	0.005
seq.15295.81	15295-81	3	SL025883	Insulin-like growth factor II:Mature	IGF-II:Mature	P01344	3481	IGF2	Protein	0.005
seq.15297.3	15297-3	3	SL004825	Protein S100-A3	S100A3	P33764	6274	S100A3	Protein	0.2
seq.15298.199	15298-199	3	SL017092	Neuropilin and tolloid-like protein 1	NETO1	Q8TDF5	81832	NETO1	Protein	0.2
seq.15299.102	15299-102	3	SL012502	LDLR chaperone MESD	MESD2	Q14696	23184	MESD	Protein	0.2
seq.15300.66	15300-66	3	SL017096	Coiled-coil domain-containing protein 134	CC134	Q9H6E4	79879	CCDC134	Protein	0.2
seq.15301.24	15301-24	3	SL009308	Acrosomal protein SP-10	sperm protein 10	P26436	56	ACRV1	Protein	0.2
seq.15303.63	15303-63	3	SL004826	Protein S100-A5	S100A5	P33763	6276	S100A5	Protein	0.2
seq.15304.1	15304-1	3	SL002648	Regenerating islet-derived protein 3-alpha	PAP1	Q06141	5068	REG3A	Protein	0.005
seq.15305.7	15305-7	3	SL005696	Secretagogin	Secretagogin	O76038	10590	SCGN	Protein	0.2
seq.15306.20	15306-20	3	SL005375	Immunoglobulin J chain	IgJ	P01591	3512	JCHAIN	Protein	0.2
seq.15308.108	15308-108	3	SL012520	Brorin	VWC2	Q2TAL6	375567	VWC2	Protein	0.2
seq.15310.61	15310-61	3	SL007011	Protein regulator of cytokinesis 1	PRC1	O43663	9055	PRC1	Protein	0.2
seq.15312.14	15312-14	3	SL019555	Protein argonaute-1	AGO1	Q9UL18	26523	AGO1	Protein	0.2
seq.15313.28	15313-28	3	SL007399	Mitotic spindle assembly checkpoint protein MAD2A	MD2L1	Q13257	4085	MAD2L1	Protein	0.2
seq.15314.49	15314-49	3	SL008340	Chloride intracellular channel protein 4	CLIC4	Q9Y696	25932	CLIC4	Protein	0.005
seq.15315.64	15315-64	3	SL019798	Copper homeostasis protein cutC homolog	CUTC	Q9NTM9	51076	CUTC	Protein	0.2
seq.15316.262	15316-262	3	SL019950	Thioredoxin-like protein 4B	TXN4B	Q9NX01	54957	TXNL4B	Protein	0.2
seq.15318.75	15318-75	3	SL004212	Protein S100-A10	Calpactin I light chain	P60903	6281	S100A10	Protein	0.2
seq.15319.226	15319-226	3	SL013808	Cyclin-A1	CCNA1	P78396	8900	CCNA1	Protein	0.2
seq.15321.8	15321-8	3	SL019971	Complexin-2	CPLX2	Q6PUV4	10814	CPLX2	Protein	0.2
seq.15322.35	15322-35	3	SL007330	Death domain-containing protein CRADD	CRADD	P78560	8738	CRADD	Protein	0.2
seq.15323.112	15323-112	3	SL019972	Protein argonaute-3	AGO3	Q9H9G7	192669	AGO3	Protein	0.2
seq.15324.58	15324-58	3	SL005628	Ferritin light chain	Ferritin light chain	P02792	2512	FTL	Protein	0.005
seq.15325.14	15325-14	3	SL007137	Neuromodulin	NEUM	P17677	2596	GAP43	Protein	0.2
seq.15326.64	15326-64	3	SL006479	Guanylate-binding protein 1	GBP1	P32455	2633	GBP1	Protein	0.2
seq.15329.167	15329-167	3	SL015356	Ragulator complex protein LAMTOR2	MAPIP	Q9Y2Q5	28956	LAMTOR2	Protein	0.2
seq.15331.47	15331-47	3	SL013819	Histone-binding protein RBBP4	RBBP4	Q09028	5928	RBBP4	Protein	0.2
seq.15333.11	15333-11	3	SL012799	Stromal cell-derived factor 2	SDF2	Q99470	6388	SDF2	Protein	0.2
seq.15336.7	15336-7	3	SL019976	Selenoprotein M	SELM	Q8WWX9	140606	SELENOM	Protein	0.2
seq.15339.32	15339-32	3	SL008333	Cofilin-2	COF2	Q9Y281	1073	CFL2	Protein	0.2
seq.15343.337	15343-337	3	SL000491	Kininogen, HMW, Two Chain	Kininogen, HMW, Two Chain	P01042	3827	KNG1	Protein	0.005
seq.15346.31	15346-31	3	SL001802	Interferon gamma	IFN-g	P01579	3458	IFNG	Protein	0.2
seq.15347.12	15347-12	3	SL000440	Hemopexin	Hemopexin	P02790	3263	HPX	Protein	5e-05
seq.15358.28	15358-28	3	SL012407	Neuroendocrine protein 7B2	7B2	P05408	6447	SCG5	Protein	0.2
seq.15361.37	15361-37	3	SL019275	Ankyrin repeat domain-containing protein 1	ANKR1	Q15327	27063	ANKRD1	Protein	0.2
seq.15363.32	15363-32	3	SL004840	Apolipoprotein A-V	Apo A-V	Q6Q788	116519	APOA5	Protein	0.005
seq.15364.101	15364-101	3	SL000275	Apolipoprotein C-I	Apo C-I	P02654	341	APOC1	Protein	5e-05
seq.15365.41	15365-41	3	SL020583	Adhesion G protein-coupled receptor B3	BAI3	O60242	577	ADGRB3	Protein	0.2
seq.15367.38	15367-38	3	SL012736	BPI fold-containing family B member 1	LPLC1	Q8TDL5	92747	BPIFB1	Protein	5e-05
seq.15368.3	15368-3	3	SL007531	BMP-binding endothelial regulator protein	BMPER	Q8N8U9	168667	BMPER	Protein	0.2
seq.15370.5	15370-5	3	SL012877	BolA-like protein 1	BOLA1	Q9Y3E2	51027	BOLA1	Protein	0.2
seq.15372.43	15372-43	3	SL014748	Bromodomain-containing protein 2	BRD2	P25440	6046	BRD2	Protein	0.2
seq.15374.15	15374-15	3	SL005611	Gastrokine-1	CA11 protein	Q9NS71	56287	GKN1	Protein	0.2
seq.15375.49	15375-49	3	SL011428	Carboxypeptidase B	Carboxypeptidase B1	P15086	1360	CPB1	Protein	0.005
seq.15376.134	15376-134	3	SL007121	Cathepsin E	CATE	P14091	1510	CTSE	Protein	0.2
seq.15381.45	15381-45	3	SL004120	Discoidin domain-containing receptor 2	Discoidin domain receptor 2	Q16832	4921	DDR2	Protein	0.2
seq.15383.200	15383-200	3	SL004700	Endothelin-3	Endothelin 3	P14138	1908	EDN3	Protein	0.2
seq.15384.15	15384-15	3	SL011369	Klotho	KLOTHO	Q9UEF7	9365	KL	Protein	0.2
seq.15385.116	15385-116	3	SL004848	Fatty acid-binding protein, intestinal	FABP2	P12104	2169	FABP2	Protein	0.2
seq.15386.7	15386-7	3	SL005086	Fatty acid-binding protein, adipocyte	FABPA	P15090	2167	FABP4	Protein	0.2
seq.15387.44	15387-44	3	SL005203	Neuropilin-2	Neuropilin-2	O60462	8828	NRP2	Protein	0.005
seq.15388.24	15388-24	3	SL004561	Low affinity immunoglobulin gamma Fc region receptor III-A	FcRIIIa	P08637	2214	FCGR3A	Protein	0.005
seq.15389.1	15389-1	3	SL012513	Frataxin, mitochondrial	FRDA	Q16595	2395	FXN	Protein	0.2
seq.15390.3	15390-3	3	SL004430	Galanin	Galanin	P22466	51083	GAL	Protein	0.2
seq.15391.114	15391-114	3	SL005707	Growth arrest-specific protein 6	GAS-6	Q14393	2621	GAS6	Protein	0.005
seq.15394.79	15394-79	3	SL008959	Netrin receptor UNC5B	UNC5B	Q8IZJ1	219699	UNC5B	Protein	0.2
seq.15395.15	15395-15	3	SL005254	Glutathione S-transferase Mu 1	GST M1-1	P09488	2944	GSTM1	Protein	0.2
seq.15398.2	15398-2	3	SL006727	FAD-linked sulfhydryl oxidase ALR	HERV1	P55789	2671	GFER	Protein	0.2
seq.15402.2	15402-2	3	SL005354	DNA-binding protein inhibitor ID-1	ID-1	P41134	3397	ID1	Protein	0.2
seq.15403.53	15403-53	3	SL007347	DNA-binding protein inhibitor ID-2	ID2	Q02363	3398	ID2	Protein	0.2
seq.15404.3	15404-3	3	SL018851	Interferon alpha-21	IFN21	P01568	3452	IFNA21	Protein	0.2
seq.15405.23	15405-23	3	SL018075	Interferon alpha-4	IFNA4	P05014	3441	IFNA4	Protein	0.2
seq.15412.40	15412-40	3	SL003731	Baculoviral IAP repeat-containing protein 7	KIAP	Q96CA5	79444	BIRC7	Protein	0.2
seq.15413.3	15413-3	3	SL006349	Phosphatidylcholine-sterol acyltransferase	LCAT	P04180	3931	LCAT	Protein	0.005
seq.15414.316	15414-316	3	SL019149	L-lactate dehydrogenase A chain	LDHA	P00338	3939	LDHA	Protein	0.005
seq.15416.54	15416-54	3	SL012646	Lysozyme g-like protein 2	LYG2	Q86SG7	254773	LYG2	Protein	0.2
seq.15417.3	15417-3	3	SL003161	Serpin B5	Maspin	P36952	5268	SERPINB5	Protein	0.2
seq.15418.25	15418-25	3	SL007282	Mitogen-activated protein kinase 10	MK10	P53779	5602	MAPK10	Protein	0.005
seq.15419.15	15419-15	3	SL012374	Matrix metalloproteinase-20	MMP20	O60882	9313	MMP20	Protein	0.2
seq.15422.12	15422-12	3	SL019975	Myelin P2 protein	MYP2	P02689	5375	PMP2	Protein	0.2
seq.15426.5	15426-5	3	SL008692	Sialidase-1	NEUR1	Q99519	4758	NEU1	Protein	0.2
seq.15427.35	15427-35	3	SL012455	Lysyl oxidase homolog 3	LOXL3	P58215	84695	LOXL3	Protein	0.005
seq.15430.165	15430-165	3	SL012859	Opticin	OPT	Q9UBM4	26254	OPTC	Protein	0.2
seq.15431.31	15431-31	3	SL000531	Ornithine carbamoyltransferase, mitochondrial	OTCase	P00480	5009	OTC	Protein	0.005
seq.15432.1	15432-1	3	SL004684	Otoraplin	Otoraplin	Q9NRC9	56914	OTOR	Protein	0.2
seq.15433.4	15433-4	3	SL005268	Proto-oncogene tyrosine-protein kinase Src	p60-Src	P12931	6714	SRC	Protein	0.005
seq.15434.5	15434-5	3	SL012495	Prepronociceptin	PNOC	Q13519	5368	PNOC	Protein	0.2
seq.15435.4	15435-4	3	SL005262	Purine nucleoside phosphorylase	PNP	P00491	4860	PNP	Protein	0.005
seq.15436.40	15436-40	3	SL014638	Receptor activity-modifying protein 1	RAMP1	O60894	10267	RAMP1	Protein	0.2
seq.15437.11	15437-11	3	SL008721	Receptor activity-modifying protein 3	RAMP3	O60896	10268	RAMP3	Protein	0.2
seq.15439.21	15439-21	3	SL014861	Rho-related GTP-binding protein RhoE	RND3	P61587	390	RND3	Protein	0.2
seq.15440.57	15440-57	3	SL012421	Neuroendocrine convertase 2	NEC2	P16519	5126	PCSK2	Protein	0.2
seq.15441.6	15441-6	3	SL008548	Ganglioside GM2 activator	SAP3	P17900	2760	GM2A	Protein	0.005
seq.15444.45	15444-45	3	SL001959	Serpin B4	SCCA2	P48594	6318	SERPINB4	Protein	0.2
seq.15446.25	15446-25	3	SL004651	Neuregulin-1, sensory and motor neuron-derived factor isoform	SMDF	Q02297	3084	NRG1	Protein	0.2
seq.15447.45	15447-45	3	SL000574	Sorbitol dehydrogenase	Sorbitol dehydrogenase	Q00796	6652	SORD	Protein	0.2
seq.15448.47	15448-47	3	SL018151	Sequestosome-1	SQSTM	Q13501	8878	SQSTM1	Protein	0.2
seq.15449.33	15449-33	3	SL010387	T-cell immunoglobulin and mucin domain-containing protein 4	TIM-4	Q96H15	91937	TIMD4	Protein	5e-05
seq.15452.5	15452-5	3	SL000246	5'-Nucleotidase	5'-Nucleotidase	P21589	4907	NT5E	Protein	0.2
seq.15453.3	15453-3	3	SL003022	Alpha-1-microglobulin	a1-Microglobulin	P02760	259	AMBP	Protein	5e-05
seq.15455.40	15455-40	3	SL025784	Disintegrin and metalloproteinase domain-containing protein 15:Extracellular domain	ADA15:ECD	Q13444	8751	ADAM15	Protein	0.2
seq.15457.14	15457-14	3	SL005238	Aminopeptidase N	Aminopeptidase N	P15144	290	ANPEP	Protein	0.2
seq.15460.9	15460-9	3	SL003281	Dipeptidyl peptidase 4	CD26	P27487	1803	DPP4	Protein	0.2
seq.15462.28	15462-28	3	SL007072	T-cell surface glycoprotein CD8 alpha chain	CD8A	P01732	925	CD8A	Protein	0.2
seq.15465.79	15465-79	3	SL012684	Protein canopy homolog 4	CNPY4	Q8N129	245812	CNPY4	Protein	0.005
seq.15466.30	15466-30	3	SL007148	Collagen alpha-1(IX) chain	CO9A1	P20849	1297	COL9A1	Protein	0.2
seq.15467.10	15467-10	3	SL009396	Collagen triple helix repeat-containing protein 1	CTHR1	Q96CG8	115908	CTHRC1	Protein	0.005
seq.15468.14	15468-14	3	SL002690	Complement factor H-related protein 1	FHR1	Q03591	3078	CFHR1	Protein	5e-05
seq.15470.11	15470-11	3	SL005383	Beta-hexosaminidase subunit beta	Hexosaminidase B	P07686	3074	HEXB	Protein	0.005
seq.15471.29	15471-29	3	SL012442	Pancreatic lipase-related protein 2	LIPR2	P54317	5408	PNLIPRP2	Protein	0.005
seq.15472.16	15472-16	3	SL017588	Low-density lipoprotein receptor-related protein 11	LRP11	Q86VZ4	84918	LRP11	Protein	0.005
seq.15474.7	15474-7	3	SL013908	Peptidyl-prolyl cis-trans isomerase NIMA-interacting 1	PIN1	Q13526	5300	PIN1	Protein	0.2
seq.15475.4	15475-4	3	SL004948	Phospholipid transfer protein	PLTP	P55058	5360	PLTP	Protein	5e-05
seq.15476.6	15476-6	3	SL007493	Regenerating islet-derived protein 3-gamma	REG3G	Q6UW15	130120	REG3G	Protein	0.2
seq.15480.2	15480-2	3	SL018020	Vascular non-inflammatory molecule 2	VNN2	O95498	8875	VNN2	Protein	0.005
seq.15481.45	15481-45	3	SL004525	Antibacterial protein LL-37	LL-37	P49913	820	CAMP	Protein	0.005
seq.15482.12	15482-12	3	SL012348	Alpha-2-macroglobulin-like protein 1	A2ML1	A8K2U0	144568	A2ML1	Protein	0.2
seq.15483.377	15483-377	3	SL005368	Agrin	Agrin	O00468	375790	AGRN	Protein	0.005
seq.15486.126	15486-126	3	SL008573	Amiloride-sensitive amine oxidase [copper-containing]	ABP1	P19801	26	AOC1	Protein	0.2
seq.15487.164	15487-164	3	SL006149	Liver carboxylesterase 1	carboxylesterase, liver	P23141	1066	CES1	Protein	0.2
seq.15491.20	15491-20	3	SL008437	Endosialin	CD248	Q9HCU0	57124	CD248	Protein	0.005
seq.15492.1	15492-1	3	SL025827	Cysteine-rich motor neuron 1 protein:Extracellular domain	CRIM1:ECD	Q9NZV1	51232	CRIM1	Protein	0.2
seq.15494.11	15494-11	3	SL011828	Fibroblast growth factor-binding protein 1	FGFP1	Q14512	9982	FGFBP1	Protein	0.2
seq.15495.9	15495-9	3	SL012435	Folate receptor gamma	FOLR3	P41439	2352	FOLR3	Protein	0.2
seq.15497.9	15497-9	3	SL012357	Heparan sulfate glucosamine 3-O-sulfotransferase 1	HS3S1	O14792	9957	HS3ST1	Protein	0.2
seq.15499.11	15499-11	3	SL006028	Attractin	Attractin	O75882	8455	ATRN	Protein	5e-05
seq.15503.15	15503-15	3	SL004647	Left-right determination factor 2	Lefty-A	O00292	7044	LEFTY2	Protein	0.2
seq.15503.20	15503-20	3	SL004647	Left-right determination factor 2	Lefty-A	O00292	7044	LEFTY2	Protein	0.2
seq.15504.39	15504-39	3	SL004299	Baculoviral IAP repeat-containing protein 7 Isoform beta	Livin B	Q96CA5	79444	BIRC7	Protein	0.2
seq.15506.34	15506-34	3	SL018249	Low-density lipoprotein receptor-related protein 12	LRP12	Q9Y561	29967	LRP12	Protein	0.2
seq.15509.2	15509-2	3	SL003640	Alpha-N-acetylglucosaminidase	NAG	P54802	4669	NAGLU	Protein	0.2
seq.15511.37	15511-37	3	SL008970	Neuronal pentraxin receptor	NPTXR	O95502	23467	NPTXR	Protein	0.2
seq.15513.108	15513-108	3	SL003260	Prostasin	Prostasin	Q16651	5652	PRSS8	Protein	0.2
seq.15514.26	15514-26	3	SL001814	Cholinesterase	Pseudocholinesterase	P06276	590	BCHE	Protein	5e-05
seq.15515.2	15515-2	3	SL000572	Serum amyloid A-1 protein	SAA	P0DJI8	6288	SAA1	Protein	0.005
seq.15516.12	15516-12	3	SL005700	Serum amyloid A-4 protein	SAA-4	P35542	6291	SAA4	Protein	5e-05
seq.15521.4	15521-4	3	SL008440	Calsyntenin-1	Alcadein alpha-1	O94985	22883	CLSTN1	Protein	0.005
seq.15522.2	15522-2	3	SL008305	Golgi-associated plant pathogenesis-related protein 1	GAPR1	Q9H4G4	152007	GLIPR2	Protein	0.005
seq.15523.9	15523-9	3	SL008037	Delta-aminolevulinic acid dehydratase	HEM2	P13716	210	ALAD	Protein	0.2
seq.15524.30	15524-30	3	SL008043	Phosphoglycerate mutase 2	PGAM2	P15259	5224	PGAM2	Protein	0.2
seq.15525.294	15525-294	3	SL014682	Alcohol dehydrogenase 1C	ADH1G	P00326	126	ADH1C	Protein	0.005
seq.15526.33	15526-33	3	SL007246	Glutathione synthetase	GSHB	P48637	2937	GSS	Protein	0.005
seq.15527.90	15527-90	3	SL008018	Dihydrolipoyl dehydrogenase, mitochondrial	DLDH	P09622	1738	DLD	Protein	0.005
seq.15529.33	15529-33	3	SL001883	Cysteine and glycine-rich protein 1	Cysteine-rich protein 1	P21291	1465	CSRP1	Protein	0.2
seq.15530.33	15530-33	3	SL004845	Ephrin type-B receptor 4	EphB4	P54760	2050	EPHB4	Protein	0.2
seq.15533.97	15533-97	3	SL025926	Macrophage scavenger receptor types I and II:Extracellular domain	Macrophage scavenger receptor:ECD	P21757	4481	MSR1	Protein	0.2
seq.15534.26	15534-26	3	SL004917	Malate dehydrogenase, mitochondrial	Malate dehydrogenase 2	P40926	4191	MDH2	Protein	0.2
seq.15535.3	15535-3	3	SL011069	Serine protease 27	Marapsin	Q9BQR3	83886	PRSS27	Protein	0.2
seq.15539.15	15539-15	3	SL008760	SLIT and NTRK-like protein 1	SLIK1	Q96PX8	114798	SLITRK1	Protein	0.2
seq.15540.6	15540-6	3	SL000649	Vimentin	Vimentin	P08670	7431	VIM	Protein	0.005
seq.15542.19	15542-19	3	SL013015	Creatine kinase U-type, mitochondrial	KCRU	P12532	1159	CKMT1A	Protein	0.2
seq.15544.25	15544-25	3	SL003919	Kallikrein-14	kallikrein 14	Q9P0G3	43847	KLK14	Protein	0.2
seq.15545.13	15545-13	3	SL004720	Calcineurin subunit B type 1	Calcineurin B a	P63098	5534	PPP3R1	Protein	0.2
seq.15548.35	15548-35	3	SL018791	D-3-phosphoglycerate dehydrogenase	SERA	O43175	26227	PHGDH	Protein	0.005
seq.15553.22	15553-22	3	SL007155	Acetylcholinesterase	ACES	P22303	43	ACHE	Protein	0.2
seq.15556.49	15556-49	3	SL005393	Alpha-amylase 2B	Alpha-amylase 2B	P19961	280	AMY2B	Protein	0.005
seq.15558.63	15558-63	3	SL008525	Glutamyl aminopeptidase	AMPE	Q07075	2028	ENPEP	Protein	0.2
seq.15559.5	15559-5	3	SL011048	Anthrax toxin receptor 2	ANTR2	P58335	118429	ANTXR2	Protein	0.005
seq.15560.52	15560-52	3	SL003561	Transcobalamin-2	Apo-TC II	P20062	6948	TCN2	Protein	0.2
seq.15562.24	15562-24	3	SL008667	Beta-glucuronidase	BGLR	P08236	2990	GUSB	Protein	0.005
seq.15565.102	15565-102	3	SL000327	Mucin-16	CA125	Q8WXI7	94025	MUC16	Protein	0.2
seq.15566.10	15566-10	3	SL004911	Calponin-1	Calponin-1	P51911	1264	CNN1	Protein	0.2
seq.15567.2	15567-2	3	SL004471	T-cell surface glycoprotein CD3 zeta chain	CD3-zeta	P20963	919	CD247	Protein	0.2
seq.15569.15	15569-15	3	SL002527	Collagen Type II	Collagen II	P02458	1280	COL2A1	Protein	0.005
seq.15570.99	15570-99	3	SL004551	Complement receptor type 2	Complement receptor type 2	P20023	1380	CR2	Protein	0.005
seq.15573.110	15573-110	3	SL008782	Neurocan core protein	CSPG3	O14594	1463	NCAN	Protein	0.2
seq.15574.37	15574-37	3	SL000385	Cyclin-A2	Cyclin A	P20248	890	CCNA2	Protein	0.2
seq.15576.158	15576-158	3	SL003107	Eosinophil cationic protein	ECP	P12724	6037	RNASE3	Protein	0.2
seq.15579.26	15579-26	3	SL008780	Ectonucleotide pyrophosphatase/phosphodiesterase family member 6	ENPP6	Q6UWR7	133121	ENPP6	Protein	0.2
seq.15580.2	15580-2	3	SL008537	Ephrin type-A receptor 7	EPHA7	Q15375	2045	EPHA7	Protein	0.2
seq.15581.16	15581-16	3	SL019927	Fibronectin type 3 and ankyrin repeat domains protein 1	FANK1	Q8TC84	92565	FANK1	Protein	0.2
seq.15582.25	15582-25	3	SL010462	Ficolin-1	FCN1	O00602	2219	FCN1	Protein	0.2
seq.15583.18	15583-18	3	SL012568	Fc receptor-like B	FCRLB	Q6BAA4	127943	FCRLB	Protein	0.2
seq.15584.9	15584-9	3	SL002691	Complement factor H-related protein 2	FHR2	P36980	3080	CFHR2	Protein	5e-05
seq.15585.304	15585-304	3	SL004460	Fibulin-5	fibulin 5	Q9UBX5	10516	FBLN5	Protein	0.005
seq.15587.20	15587-20	3	SL009334	Folate receptor beta	FOLR2	P14207	2350	FOLR2	Protein	0.005
seq.15588.17	15588-17	3	SL009217	Alpha-galactosidase A	galactosidase, alpha	P06280	2717	GLA	Protein	0.2
seq.15589.1	15589-1	3	SL000431	Vitamin D-binding protein	Gc-Globulin, Mixed Type	P02774	2638	GC	Protein	5e-05
seq.15591.28	15591-28	3	SL001812	Glutathione peroxidase 1	Glutathione peroxidase	P07203	2876	GPX1	Protein	0.2
seq.15594.47	15594-47	3	SL008268	Serine protease HTRA1	HTRA1	Q92743	5654	HTRA1	Protein	0.005
seq.15596.7	15596-7	3	SL020142	Protein HEXIM1	HEXI1	O94992	10614	HEXIM1	Protein	0.2
seq.15602.43	15602-43	3	SL001943	Interleukin-6 receptor subunit alpha	IL-6 sRa	P08887	3570	IL6R	Protein	0.005
seq.15603.20	15603-20	3	SL004086	Integrin alpha-2	Integrin alpha-2	P17301	3673	ITGA2	Protein	0.2
seq.15604.18	15604-18	3	SL004716	Mitogen-activated protein kinase 9	JNK2	P45984	5601	MAPK9	Protein	0.2
seq.15606.19	15606-19	3	SL000044	Keratin, type I cytoskeletal 19	Keratin 19	P08727	3880	KRT19	Protein	0.005
seq.15607.56	15607-56	3	SL009203	Pyruvate kinase PKLR	KPYR	P30613	5313	PKLR	Protein	0.2
seq.15608.5	15608-5	3	SL018792	Ribosomal protein S6 kinase beta-1	KS6B1	P23443	6198	RPS6KB1	Protein	0.2
seq.15610.72	15610-72	3	SL000499	Cytosol aminopeptidase	LAP	P28838	51056	LAP3	Protein	0.2
seq.15612.5	15612-5	3	SL012168	Protein lin-7 homolog B	LIN7B	Q9HAP6	64130	LIN7B	Protein	0.2
seq.15613.16	15613-16	3	SL012420	Pancreatic triacylglycerol lipase	LIPP	P16233	5406	PNLIP	Protein	0.005
seq.15614.168	15614-168	3	SL012686	Leukocyte immunoglobulin-like receptor subfamily A member 2	LIRA2	Q8N149	11027	LILRA2	Protein	0.2
seq.15615.8	15615-8	3	SL019428	Leukocyte immunoglobulin-like receptor subfamily B member 3	LIRB3	O75022	102725035	LILRB3	Protein	0.2
seq.15617.8	15617-8	3	SL010168	Cytokine SCM-1 beta	lymphotactin beta	Q9UBD3	6846	XCL2	Protein	0.005
seq.15619.49	15619-49	3	SL012514	Myelin-oligodendrocyte glycoprotein	MOG	Q16653	4340	MOG	Protein	0.2
seq.15620.4	15620-4	3	SL018410	Neuroligin-1	NLGN1	Q8N2Q7	22871	NLGN1	Protein	0.2
seq.15622.13	15622-13	3	SL005491	Opioid-binding protein/cell adhesion molecule	OBCAM	Q14982	4978	OPCML	Protein	0.2
seq.15623.1	15623-1	3	SL005211	Programmed cell death protein 1	PD-1	Q15116	5133	PDCD1	Protein	0.2
seq.15626.223	15626-223	3	SL005400	Basement membrane-specific heparan sulfate proteoglycan core protein	Perlecan	P98160	3339	HSPG2	Protein	0.005
seq.15627.83	15627-83	3	SL003721	RAC-alpha serine/threonine-protein kinase	PKB	P31749	207	AKT1	Protein	0.2
seq.15631.18	15631-18	3	SL014708	Pregnancy-specific beta-1-glycoprotein 1	PSG1	P11464	5669	PSG1	Protein	0.2
seq.15633.6	15633-6	3	SL000566	Retinol-binding protein 4	RBP	P02753	5950	RBP4	Protein	5e-05
seq.15634.139	15634-139	3	SL012379	Slit homolog 1 protein	SLIT1	O75093	6585	SLIT1	Protein	0.2
seq.15635.4	15635-4	3	SL012834	SPARC-related modular calcium-binding protein 2	SMOC2	Q9H3U7	64094	SMOC2	Protein	0.005
seq.15636.49	15636-49	3	SL014090	VPS10 domain-containing receptor SorCS1	SORC1	Q8WY21	114815	SORCS1	Protein	0.2
seq.15637.38	15637-38	3	SL014089	VPS10 domain-containing receptor SorCS3	SORC3	Q9UPU3	22986	SORCS3	Protein	0.2
seq.15640.54	15640-54	3	SL008169	Transgelin	TAGL	Q01995	6876	TAGLN	Protein	0.005
seq.15641.20	15641-20	3	SL020463	Tomoregulin-1	TEFF1	Q8IYR6	100526694	TMEFF1	Protein	0.2
seq.15644.1	15644-1	3	SL000303	Biotinidase	Biotinidase	P43251	686	BTD	Protein	5e-05
seq.15653.9	15653-9	3	SL006511	Collagen alpha-1(X) chain	COAA1	Q03692	1300	COL10A1	Protein	0.2
seq.15666.21	15666-21	3	SL000304	Bone morphogenetic protein 2	BMP-2	P12643	650	BMP2	Protein	0.2
seq.15667.39	15667-39	3	SL003996	Bone morphogenetic protein 4	BMP-4	P12644	652	BMP4	Protein	0.2
seq.15668.19	15668-19	3	SL004079	Bone morphogenetic protein 8B	BMP-8	P34820	656	BMP8B	Protein	0.2
seq.15669.7	15669-7	3	SL007123	Serine/threonine-protein kinase B-raf	BRAF1	P15056	673	BRAF	Protein	0.2
seq.15670.15	15670-15	3	SL017430	Complement C1q-like protein 2	C1QL2	Q7Z5L3	165257	C1QL2	Protein	0.2
seq.15674.3	15674-3	3	SL011613	B-cell antigen receptor complex-associated protein alpha chain	CD79A	P11912	973	CD79A	Protein	0.2
seq.15675.3	15675-3	3	SL007136	CCAAT/enhancer-binding protein beta	CEBPB	P17676	1051	CEBPB	Protein	0.2
seq.15678.71	15678-71	3	SL009413	Dickkopf-related protein 2	DKK2	Q9UBU2	27123	DKK2	Protein	0.2
seq.15686.49	15686-49	3	SL007288	Inhibin beta C chain	INHBC	P55103	3626	INHBC	Protein	0.005
seq.15688.30	15688-30	3	SL004488	Protein ERGIC-53	Mannose-binding lectin	P49257	3998	LMAN1	Protein	0.2
seq.15692.300	15692-300	3	SL007608	Nodal homolog	NODAL	Q96S42	4838	NODAL	Protein	0.2
seq.15693.9	15693-9	3	SL000008	Progesterone receptor	PgR	P06401	5241	PGR	Protein	0.2
seq.15698.6	15698-6	3	SL007220	Alpha-taxilin	TXLNA	P40222	200081	TXLNA	Protein	0.2
seq.16015.19	16015-19	3	SL000617	Alanine aminotransferase 1	ALT	P24298	2875	GPT	Protein	0.2
seq.16021.30	16021-30	3	SL006909	Cadherin-8	Cadherin-8	P55286	1006	CDH8	Protein	0.2
seq.16035.8	16035-8	3	SL003322	Vascular endothelial growth factor receptor 3	VEGF sR3	P35916	2324	FLT4	Protein	0.2
seq.16043.30	16043-30	3	SL025982	SHC-transforming protein 1:Phosphotyrosine Interaction Domain	SHC1:PID	P29353	6464	SHC1	Protein	0.2
seq.16049.43	16049-43	3	SL007327	Oxidized low-density lipoprotein receptor 1	OLR1	P78380	4973	OLR1	Protein	0.2
seq.16055.3	16055-3	3	SL006830	Complement factor H-related protein 5	complement factor H-related 5	Q9BXR6	81494	CFHR5	Protein	0.005
seq.16057.6	16057-6	3	SL003679	Cation-independent mannose-6-phosphate receptor	IGF-II receptor	P11717	3482	IGF2R	Protein	0.005
seq.16060.99	16060-99	3	SL008193	Nidogen-2	NID2	Q14112	22795	NID2	Protein	0.2
seq.16070.7	16070-7	3	SL004652	Wnt inhibitory factor 1	WIF-1	Q9Y5W5	11197	WIF1	Protein	0.2
seq.16074.12	16074-12	3	SL005725	GRB2-related adapter protein 2	GRB2-related adapter protein 2	O75791	9402	GRAP2	Protein	0.2
seq.16079.2	16079-2	3	SL010518	Tyrosine-protein kinase Tec	TEC	P42680	7006	TEC	Protein	0.2
seq.16081.38	16081-38	3	SL005692	Aldo-keto reductase family 1 member B10	Aldose reductase-like	O60218	57016	AKR1B10	Protein	0.2
seq.16288.17	16288-17	3	SL013797	Ephrin type-A receptor 4	EPHA4	P54764	2043	EPHA4	Protein	0.005
seq.16292.288	16292-288	3	SL011908	Gastric inhibitory polypeptide	GIP	P09681	2695	GIP	Protein	0.005
seq.16293.1	16293-1	3	SL005255	Somatoliberin	Growth hormone-releasing factor	P01286	2691	GHRH	Protein	0.2
seq.16296.43	16296-43	3	SL017638	Leucine-rich repeat-containing G-protein coupled receptor 5	LGR5	O75473	8549	LGR5	Protein	0.2
seq.16297.14	16297-14	3	SL008763	Roundabout homolog 4	ROBO4	Q8WZ75	54538	ROBO4	Protein	0.2
seq.16298.84	16298-84	3	SL003840	Group IID secretory phospholipase A2	sPLA(2)-IID	Q9UNK4	26279	PLA2G2D	Protein	0.2
seq.16299.13	16299-13	3	SL017103	T-cell immunoreceptor with Ig and ITIM domains	TIGIT	Q495A1	201633	TIGIT	Protein	0.2
seq.16300.4	16300-4	3	SL017099	Triggering receptor expressed on myeloid cells 2	TREM2	Q9NZC2	54209	TREM2	Protein	0.2
seq.16302.11	16302-11	3	SL010290	BPI fold-containing family A member 2	SPLC2	Q96DR5	140683	BPIFA2	Protein	0.005
seq.16304.6	16304-6	3	SL017589	Leucine-rich repeat-containing G-protein coupled receptor 4	LGR4	Q9BXB1	55366	LGR4	Protein	0.2
seq.16305.10	16305-10	3	SL025810	Cadherin-11:Extracellular domain	Cadherin-11:ECD	P55287	1009	CDH11	Protein	0.005
seq.16307.22	16307-22	3	SL005231	Netrin receptor UNC5D	UNC5H4	Q6UXZ4	137970	UNC5D	Protein	0.2
seq.16308.14	16308-14	3	SL008978	B- and T-lymphocyte attenuator	BTLA	Q7Z6A9	151888	BTLA	Protein	0.2
seq.16309.30	16309-30	3	SL010381	Dickkopf-like protein 1	Soggy-1	Q9UK85	27120	DKKL1	Protein	0.2
seq.16312.45	16312-45	3	SL004865	Cadherin-6	Cadherin-6	P55285	1004	CDH6	Protein	0.2
seq.16315.105	16315-105	3	SL003321	Vascular endothelial growth factor receptor 1	VEGF sR1	P17948	2321	FLT1	Protein	0.2
seq.16317.20	16317-20	3	SL004969	Desmoglein-3	Desmoglein-3	P32926	1830	DSG3	Protein	0.005
seq.16318.12	16318-12	3	SL004851	Serine/threonine-protein kinase receptor R3	ALK-1	P37023	94	ACVRL1	Protein	0.2
seq.16320.139	16320-139	3	SL009127	CD320 antigen	CD320	Q9NPF0	51293	CD320	Protein	0.2
seq.16322.10	16322-10	3	SL012743	Marginal zone B- and B1-cell-specific protein	PACAP	Q8WU39	51237	MZB1	Protein	0.2
seq.16323.8	16323-8	3	SL020462	Neurexin-3	NRX3A	Q9Y4C0	9369	NRXN3	Protein	0.2
seq.16324.38	16324-38	3	SL026004	Toll-like receptor 1:Extracellular domain	TLR1:ECD	Q15399	7096	TLR1	Protein	0.2
seq.16536.3	16536-3	3	SL006117	High mobility group protein HMG-I/HMG-Y	HMGA1	P17096	3159	HMGA1	Protein	0.2
seq.16551.14	16551-14	3	SL019098	Signal transducer and activator of transcription 5B	STA5B	P51692	6777	STAT5B	Protein	0.2
seq.16558.2	16558-2	3	SL008560	Myocilin	MYOC	Q99972	4653	MYOC	Protein	0.005
seq.16561.9	16561-9	3	SL005720	Alpha-1B-glycoprotein	Alpha-1B-glycoprotein	P04217	1	A1BG	Protein	5e-05
seq.16583.8	16583-8	3	SL020189	Bis(5'-nucleosyl)-tetraphosphatase [asymmetrical]	AP4A	P50583	318	NUDT2	Protein	0.2
seq.16585.16	16585-16	3	SL017452	N-acetyllactosaminide beta-1,3-N-acetylglucosaminyltransferase 4	B3GN4	Q9C0J1	79369	B3GNT4	Protein	0.2
seq.16587.1	16587-1	3	SL005871	Beta-casein	Beta-casein	P05814	1447	CSN2	Protein	0.2
seq.16588.10	16588-10	3	SL004629	78 kDa glucose-regulated protein	BiP	P11021	3309	HSPA5	Protein	0.2
seq.16591.71	16591-71	3	SL012820	Acidic mammalian chitinase	CHIA	Q9BZP6	27159	CHIA	Protein	0.2
seq.16593.3	16593-3	3	SL003820	FAS-associated death domain protein	FADD	Q13158	8772	FADD	Protein	0.005
seq.16594.44	16594-44	3	SL018037	Fas apoptotic inhibitory molecule 1	FAIM1	Q9NVQ4	55179	FAIM	Protein	0.2
seq.16596.25	16596-25	3	SL012999	Glutaredoxin-3	GLRX3	O76003	10539	GLRX3	Protein	0.2
seq.16597.11	16597-11	3	SL013189	Glutaredoxin-related protein 5, mitochondrial	GLRX5	Q86SX6	51218	GLRX5	Protein	0.2
seq.16599.38	16599-38	3	SL018803	GPN-loop GTPase 1	GPN1	Q9HCN4	11321	GPN1	Protein	0.2
seq.16605.2	16605-2	3	SL017275	Complement C1q and tumor necrosis factor-related protein 9A	C1T9A	P0C862	338872	C1QTNF9	Protein	0.2
seq.16606.85	16606-85	3	SL003659	Aldose reductase	Aldose reductase	P15121	231	AKR1B1	Protein	0.2
seq.16607.78	16607-78	3	SL005572	Gelsolin	Gelsolin	P06396	2934	GSN	Protein	5e-05
seq.16609.106	16609-106	3	SL012592	Kin of IRRE-like protein 2	KIRR2	Q6UWL6	84063	KIRREL2	Protein	0.2
seq.16610.13	16610-13	3	SL007503	Low-density lipoprotein receptor-related protein 10	LRP10	Q7Z4F1	26020	LRP10	Protein	0.2
seq.16612.28	16612-28	3	SL020764	Syndecan-3	SDC3	O75056	9672	SDC3	Protein	0.005
seq.16613.3	16613-3	3	SL008898	Cadherin-17	CAD17	Q12864	1015	CDH17	Protein	0.005
seq.16614.27	16614-27	3	SL017248	R-spondin-1	RSPO1	Q2MKA7	284654	RSPO1	Protein	0.2
seq.16616.137	16616-137	3	SL007119	Beta-enolase	ENOB	P13929	2027	ENO3	Protein	0.2
seq.16617.14	16617-14	3	SL003718	Caspase-14	Caspase-14	P31944	23581	CASP14	Protein	0.005
seq.16618.7	16618-7	3	SL007370	Early activation antigen CD69	CD69	Q07108	969	CD69	Protein	0.2
seq.16620.26	16620-26	3	SL007021	Lymphocyte antigen 75	LY75	O60449	100526664	LY75	Protein	0.2
seq.16621.77	16621-77	3	SL012584	NAD(P)H-hydrate epimerase	AIBP	Q8NCW5	128240	NAXE	Protein	0.005
seq.16746.12	16746-12	3	SL003950	Activin B	Activin B	P09529	3625	INHBB	Protein	0.2
seq.16748.1	16748-1	3	SL003995	Bone morphogenetic protein 3	BMP-3	P12645	651	BMP3	Protein	0.2
seq.16749.79	16749-79	3	SL005151	Growth/differentiation factor 10	BMP-3b	P55107	2662	GDF10	Protein	0.2
seq.16751.15	16751-15	3	SL002689	Natriuretic peptides B	BNP	P16860	4879	NPPB	Protein	0.2
seq.16753.46	16753-46	3	SL007942	Collagen alpha-2(VI) chain	CO6A2	P12110	1292	COL6A2	Protein	0.2
seq.16754.40	16754-40	3	SL019118	Peripheral plasma membrane protein CASK	CSKP	O14936	8573	CASK	Protein	0.2
seq.16755.195	16755-195	3	SL004675	Growth/differentiation factor 3	GDF-3	Q9NR23	9573	GDF3	Protein	0.2
seq.16756.30	16756-30	3	SL007504	Growth/differentiation factor 7	GDF7	Q7Z4P5	151449	GDF7	Protein	0.2
seq.16758.96	16758-96	3	SL013046	Hepatoma-derived growth factor	HDGF	P51858	3068	HDGF	Protein	0.2
seq.16760.2	16760-2	3	SL005186	Interleukin-26	IL-26	Q9NPH9	55801	IL26	Protein	0.005
seq.16763.11	16763-11	3	SL017261	Leukocyte cell-derived chemotaxin-2	LECT2	O14960	3950	LECT2	Protein	0.005
seq.16765.52	16765-52	3	SL004294	Platelet basic protein	PBP	P02775	5473	PPBP	Protein	0.005
seq.16768.3	16768-3	3	SL006467	Junction plakoglobin	PLAK	P14923	3728	JUP	Protein	0.2
seq.16769.20	16769-20	3	SL007310	Ras-related C3 botulinum toxin substrate 3	RAC3	P60763	5881	RAC3	Protein	0.2
seq.16770.3	16770-3	3	SL012438	Lithostathine-1-beta	REG1B	P48304	5968	REG1B	Protein	0.005
seq.16773.29	16773-29	3	SL012672	Signal peptide, CUB and EGF-like domain-containing protein 3	SCUB3	Q8IX30	222663	SCUBE3	Protein	0.2
seq.16780.6	16780-6	3	SL000451	Heat shock 70 kDa protein 1A	HSP 70	P0DMV8	3303	HSPA1A	Protein	0.2
seq.16781.2	16781-2	3	SL012928	Cytosolic endo-beta-N-acetylglucosaminidase	ENASE	Q8NFI3	64772	ENGASE	Protein	0.2
seq.16785.45	16785-45	3	SL004530	Defensin-5	HD-5	Q01523	1670	DEFA5	Protein	0.005
seq.16792.4	16792-4	3	SL005216	Sialic acid-binding Ig-like lectin 5	Siglec-5	O15389	8778	SIGLEC5	Protein	0.005
seq.16802.31	16802-31	3	SL010530	OCIA domain-containing protein 1	OCAD1	Q9NX40	54940	OCIAD1	Protein	0.2
seq.16803.4	16803-4	3	SL008657	Calretinin	CALB2	P22676	794	CALB2	Protein	0.2
seq.16805.5	16805-5	3	SL011405	cGMP-specific 3',5'-cyclic phosphodiesterase	PDE5A	O76074	8654	PDE5A	Protein	0.2
seq.16807.35	16807-35	3	SL020644	Troponin T, fast skeletal muscle	TNNT3	P45378	7140	TNNT3	Protein	0.2
seq.16809.1	16809-1	3	SL006976	Nucleoside diphosphate kinase, mitochondrial	NDKM	O00746	4833	NME4	Protein	0.2
seq.16810.3	16810-3	3	SL002794	Rab GDP dissociation inhibitor alpha	RhoGDI	P31150	2664	GDI1	Protein	0.2
seq.16814.13	16814-13	3	SL002083	Four and a half LIM domains protein 1	SLIM 1	Q13642	2273	FHL1	Protein	0.2
seq.16818.200	16818-200	3	SL017488	CUB domain-containing protein 1	CDCP1	Q9H5V8	64866	CDCP1	Protein	0.2
seq.16823.75	16823-75	3	SL007053	Apolipoprotein L3	APOL3	O95236	80833	APOL3	Protein	0.2
seq.16825.20	16825-20	3	SL018716	Ataxin-3	ATX3	P54252	4287	ATXN3	Protein	0.2
seq.16828.8	16828-8	3	SL002657	Collagen alpha-1(VI) chain	Collagen a1(VI)	P12109	1291	COL6A1	Protein	0.005
seq.16831.7	16831-7	3	SL019539	Docking protein 1	DOK1	Q99704	1796	DOK1	Protein	0.2
seq.16836.1	16836-1	3	SL002693	Complement factor H-related protein 3	FHR3	Q02985	10878	CFHR3	Protein	0.2
seq.16837.20	16837-20	3	SL003743	CASP8 and FADD-like apoptosis regulator	FLIP	O15519	8837	CFLAR	Protein	0.2
seq.16845.15	16845-15	3	SL017475	Myelin protein zero-like protein 1	MPZL1	O95297	9019	MPZL1	Protein	0.2
seq.16847.39	16847-39	3	SL008946	Ras-related protein Rab-3B	RAB3B	P20337	5865	RAB3B	Protein	0.2
seq.16850.5	16850-5	3	SL005359	Regulator of G-protein signaling 5	RGS5	O15539	8490	RGS5	Protein	0.2
seq.16851.50	16851-50	3	SL018615	Protein SCO2 homolog, mitochondrial	SCO2	O43819	9997	SCO2	Protein	0.2
seq.16852.10	16852-10	3	SL019239	Na(+)/H(+) exchange regulatory cofactor NHE-RF3	NHRF3	Q5T2W1	5174	PDZK1	Protein	0.2
seq.16853.5	16853-5	3	SL006756	Nicotinamide riboside kinase 1	NRK1	Q9NWW6	54981	NMRK1	Protein	0.2
seq.16854.17	16854-17	3	SL015367	U6 snRNA-associated Sm-like protein LSm4	LSM4	Q9Y4Z0	25804	LSM4	Protein	0.2
seq.16856.79	16856-79	3	SL007443	Microtubule-associated protein RP/EB family member 2	MARE2	Q15555	10982	MAPRE2	Protein	0.2
seq.16857.2	16857-2	3	SL008705	Ras-related protein Rab-2A	RAB2A	P61019	5862	RAB2A	Protein	0.2
seq.16858.384	16858-384	3	SL017265	Reticulocalbin-3	RCN3	Q96D15	57333	RCN3	Protein	0.2
seq.16859.100	16859-100	3	SL016527	Endophilin-B1	SHLB1	Q9Y371	51100	SH3GLB1	Protein	0.2
seq.16863.47	16863-47	3	SL016552	N-acylneuraminate-9-phosphatase	NANP	Q8TBE9	140838	NANP	Protein	0.2
seq.16865.62	16865-62	3	SL013228	TATA-binding protein-associated factor 2N	RBP56	Q92804	8148	TAF15	Protein	0.2
seq.16867.76	16867-76	3	SL007335	Cyclin-dependent kinase 16	PCTK1	Q00536	5127	CDK16	Protein	0.2
seq.16872.248	16872-248	3	SL007013	Maleylacetoacetate isomerase	MAAI	O43708	2954	GSTZ1	Protein	0.2
seq.16875.13	16875-13	3	SL019553	Protein mago nashi homolog 2	MGN2	Q96A72	55110	MAGOHB	Protein	0.2
seq.16877.19	16877-19	3	SL019317	Methionine-R-sulfoxide reductase B2, mitochondrial	MSRB2	Q9Y3D2	22921	MSRB2	Protein	0.2
seq.16882.27	16882-27	3	SL008943	14 kDa phosphohistidine phosphatase	PHP14	Q9NRX4	29085	PHPT1	Protein	0.2
seq.16883.57	16883-57	3	SL007144	Ras-related protein Rab-4A	RAB4A	P20338	5867	RAB4A	Protein	0.2
seq.16885.49	16885-49	3	SL020106	Microtubule-associated protein RP/EB family member 3	MARE3	Q9UPY8	22924	MAPRE3	Protein	0.2
seq.16887.29	16887-29	3	SL017474	Peptidyl-tRNA hydrolase 2, mitochondrial	PTH2	Q9Y3E5	51651	PTRH2	Protein	0.2
seq.16890.37	16890-37	3	SL012697	ADAMTS-like protein 1	ATL1	Q8N6G6	92949	ADAMTSL1	Protein	0.2
seq.16892.23	16892-23	3	SL008778	Ectonucleotide pyrophosphatase/phosphodiesterase family member 2	ENPP2	Q13822	5168	ENPP2	Protein	5e-05
seq.16899.59	16899-59	3	SL019034	Oxysterol-binding protein-related protein 9	OSBL9	Q96SU4	114883	OSBPL9	Protein	0.2
seq.16900.29	16900-29	3	SL012713	MAM domain-containing glycosylphosphatidylinositol anchor protein 1	MDGA1	Q8NFP4	266727	MDGA1	Protein	0.005
seq.16902.17	16902-17	3	SL008407	Lysosome-associated membrane glycoprotein 1	LAMP1	P11279	3916	LAMP1	Protein	0.2
seq.16907.3	16907-3	3	SL004806	Cell adhesion molecule 2	Nectin-like protein 3	Q8N3J6	253559	CADM2	Protein	0.2
seq.16908.5	16908-5	3	SL010377	Oligodendrocyte-myelin glycoprotein	OMGP	P23515	4974	OMG	Protein	0.2
seq.16913.8	16913-8	3	SL008937	Ribonuclease T2	RNT2	O00584	8635	RNASET2	Protein	0.2
seq.16914.104	16914-104	3	SL001743	Monocyte differentiation antigen CD14, soluble	sCD14	P08571	929	CD14	Protein	0.005
seq.16915.153	16915-153	3	SL014291	Semaphorin-4A	SEM4A	Q9H3S1	64218	SEMA4A	Protein	0.005
seq.16916.19	16916-19	3	SL018357	SLIT and NTRK-like protein 6	SLIK6	Q9H5Y7	84189	SLITRK6	Protein	0.005
seq.16918.198	16918-198	3	SL004491	Toll-like receptor 3	TLR3	O15455	7098	TLR3	Protein	0.2
seq.16919.1	16919-1	3	SL008480	Acyl-CoA-binding protein	ACBP	P07108	1622	DBI	Protein	0.005
seq.16922.53	16922-53	3	SL014112	Plexin-B3	PLXB3	Q9ULL4	5365	PLXNB3	Protein	0.2
seq.16923.20	16923-20	3	SL008767	Profilin-2	Profilin II	P35080	5217	PFN2	Protein	0.2
seq.16926.44	16926-44	3	SL000255	Alkaline phosphatase, tissue-nonspecific isozyme	Alkaline phosphatase, liver	P05186	249	ALPL	Protein	0.005
seq.16927.9	16927-9	3	SL003003	Coagulation factor XIII	Coagulation factor XIII	P00488|P05160	2162|2165	F13A1|F13B	Protein	5e-05
seq.16932.5	16932-5	3	SL000580	Estrogen sulfotransferase	SULT 1E	P49888	6783	SULT1E1	Protein	0.2
seq.17137.160	17137-160	3	SL005328	Hemoglobin subunit beta	Beta-globin	P68871	3043	HBB	Protein	0.005
seq.17138.8	17138-8	3	SL005253	Glutathione S-transferase A1	GST A1-1	P08263	2938	GSTA1	Protein	0.2
seq.17140.57	17140-57	3	SL014328	Platelet-derived growth factor D	PDGFD	Q9GZP0	80310	PDGFD	Protein	0.2
seq.17145.1	17145-1	3	SL004832	Protein S100-A8/A9 heterodimer	S100A8/S100A9	P05109|P06702	6279|6280	S100A8|S100A9	Protein	0.2
seq.17148.7	17148-7	3	SL008080	Flavin reductase (NADPH)	BLVRB	P30043	645	BLVRB	Protein	0.005
seq.17150.8	17150-8	3	SL005698	10 kDa heat shock protein, mitochondrial	HSP 10	P61604	3336	HSPE1	Protein	0.2
seq.17151.84	17151-84	3	SL004509	Interferon regulatory factor 3	IRF-3	Q14653	3661	IRF3	Protein	0.2
seq.17152.10	17152-10	3	SL012437	Killer cell immunoglobulin-like receptor 2DS4	KI2S4	P43632	3809	KIR2DS4	Protein	0.2
seq.17153.46	17153-46	3	SL020993	Killer cell immunoglobulin-like receptor 2DL3	KI2L3	P43628	3804	KIR2DL3	Protein	0.2
seq.17154.2	17154-2	3	SL004780	Prostaglandin E synthase 3	TEBP	Q15185	10728	PTGES3	Protein	0.2
seq.17155.1	17155-1	3	SL005365	Vacuolar protein sorting-associated protein 28 homolog	VPS28 protein homolog	Q9UK41	51160	VPS28	Protein	0.2
seq.17156.72	17156-72	3	SL006399	Serine/threonine-protein kinase DCLK1	DCAK1	O15075	9201	DCLK1	Protein	0.2
seq.17158.17	17158-17	3	SL019858	Ubiquitin-conjugating enzyme E2 G1	UB2G1	P62253	7326	UBE2G1	Protein	0.2
seq.17161.1	17161-1	3	SL016423	Dolichyl-diphosphooligosaccharide--protein glycosyltransferase 48 kDa subunit	OST48	P39656	1650	DDOST	Protein	0.2
seq.17163.117	17163-117	3	SL004210	Annexin A3	Annexin III	P12429	306	ANXA3	Protein	0.2
seq.17164.15	17164-15	3	SL004211	Annexin A4	annexin IV	P09525	307	ANXA4	Protein	0.2
seq.17165.1	17165-1	3	SL003044	Beta-thromboglobulin	BTG	P02775	5473	PPBP	Protein	5e-05
seq.17166.4	17166-4	3	SL014309	Fibroblast growth factor 8 isoform F	FGF-8F	P55075	2253	FGF8	Protein	0.2
seq.17170.15	17170-15	3	SL011502	Calcitonin gene-related peptide 2	CALCB	P10092	797	CALCB	Protein	0.2
seq.17172.19	17172-19	3	SL007073	Statherin	STAT	P02808	6779	STATH	Protein	0.2
seq.17175.5	17175-5	3	SL007270	Dual specificity mitogen-activated protein kinase kinase 6	MP2K6	P52564	5608	MAP2K6	Protein	0.2
seq.17176.13	17176-13	3	SL014348	PC4 and SFRS1-interacting protein	PSIP1	O75475	11168	PSIP1	Protein	0.2
seq.17195.43	17195-43	3	SL000023	BAG family molecular chaperone regulator 1	BAG-1	Q99933	573	BAG1	Protein	0.2
seq.17196.5	17196-5	3	SL011328	ATP-dependent Clp protease proteolytic subunit, mitochondrial	ClpP endopeptidase	Q16740	8192	CLPP	Protein	0.2
seq.17199.43	17199-43	3	SL021005	Hypoxia-inducible factor 1-alpha inhibitor	HIF1N	Q9NWT6	55662	HIF1AN	Protein	0.2
seq.17200.50	17200-50	3	SL020992	Killer cell immunoglobulin-like receptor 2DL1	KI2L1	P43626	3802	KIR2DL1	Protein	0.2
seq.17202.37	17202-37	3	SL011994	Programmed cell death protein 4	PDCD4	Q53EL6	27250	PDCD4	Protein	0.2
seq.17204.17	17204-17	3	SL013738	Phenylethanolamine N-methyltransferase	PNMT	P11086	5409	PNMT	Protein	0.2
seq.17205.21	17205-21	3	SL021017	Ras-related protein Rab-5A	RAB5A	P20339	5868	RAB5A	Protein	0.2
seq.17209.27	17209-27	3	SL020906	Sulfotransferase family cytosolic 2B member 1	ST2B1	O00204	6820	SULT2B1	Protein	0.2
seq.17210.2	17210-2	3	SL020926	T-cell leukemia/lymphoma protein 1A	TCL1A	P56279	8115	TCL1A	Protein	0.2
seq.17224.12	17224-12	3	SL008055	Mimecan	MIME	P20774	4969	OGN	Protein	0.2
seq.17231.1	17231-1	3	SL004609	Plastin-2	L-plastin	P13796	3936	LCP1	Protein	0.005
seq.17319.1	17319-1	3	SL006634	Selenoprotein H	SELH	Q8IZQ5	280636	SELENOH	Protein	0.2
seq.17320.19	17320-19	3	SL013281	L-aminoadipate-semialdehyde dehydrogenase-phosphopantetheinyl transferase	ADPPT	Q9NRN7	60496	AASDHPPT	Protein	0.2
seq.17325.10	17325-10	3	SL014982	Guanylate kinase	KGUA	Q16774	2987	GUK1	Protein	0.2
seq.17326.44	17326-44	3	SL019563	Dual specificity protein phosphatase 23	DUS23	Q9BVJ7	54935	DUSP23	Protein	0.2
seq.17327.3	17327-3	3	SL017270	Protein canopy homolog 3	CNPY3	Q9BT09	10695	CNPY3	Protein	0.2
seq.17329.2	17329-2	3	SL009125	3-hydroxybutyrate dehydrogenase type 2	BDH2	Q9BUT1	56898	BDH2	Protein	0.2
seq.17331.138	17331-138	3	SL008768	Kremen protein 1	KREM1	Q96MU8	83999	KREMEN1	Protein	0.005
seq.17332.3	17332-3	3	SL018690	Poly(ADP-ribose) glycohydrolase ARH3	ARHL2	Q9NX46	54936	ADPRS	Protein	0.2
seq.17333.20	17333-20	3	SL008026	Medium-chain specific acyl-CoA dehydrogenase, mitochondrial	ACADM	P11310	34	ACADM	Protein	0.2
[truncated: 5,336 more rows]

## Sheet: eTable 3a - Proteins
Component	Eigenvalue	Variance	CumulativeVariance
1	497.364	6.82349	6.82349
2	426.193	5.84707	12.6706
3	197.526	2.70993	15.3805
4	162.633	2.23121	17.6117
5	105.939	1.45341	19.0651
6	97.3538	1.33563	20.4007
7	94.1652	1.29188	21.6926
8	86.3639	1.18485	22.8775
9	78.1387	1.07201	23.9495
10	64.1133	0.879589	24.8291
11	58.9571	0.80885	25.6379
12	56.4382	0.774293	26.4122
13	50.5305	0.693243	27.1055
14	48.6809	0.667869	27.7733
15	45.4935	0.62414	28.3975
16	40.1663	0.551054	28.9485
17	38.3381	0.525972	29.4745
18	33.4293	0.458626	29.9331
19	31.1792	0.427757	30.3609
20	28.7496	0.394425	30.7553
21	27.2942	0.374458	31.1298
22	25.3045	0.34716	31.4769
23	23.2857	0.319464	31.7964
24	22.1963	0.304518	32.1009
25	20.8254	0.28571	32.3866
26	19.9063	0.2731	32.6597
27	19.2692	0.26436	32.9241
28	18.8195	0.258191	33.1823
29	18.0202	0.247224	33.4295
30	17.1722	0.235591	33.6651
31	16.8218	0.230784	33.8959
32	16.6029	0.22778	34.1236
33	15.9942	0.21943	34.3431
34	15.8244	0.2171	34.5602
35	15.5736	0.213659	34.7738
36	15.1802	0.208261	34.9821
37	14.9425	0.205001	35.1871
38	14.3655	0.197084	35.3842
39	14.1947	0.194741	35.5789
40	14.0253	0.192418	35.7713
41	13.8397	0.189871	35.9612
42	13.5059	0.185292	36.1465
43	13.1874	0.180922	36.3274
44	12.8301	0.17602	36.5034
45	12.7341	0.174703	36.6781
46	12.4394	0.17066	36.8488
47	12.1636	0.166876	37.0157
48	12.0835	0.165778	37.1815
49	11.7319	0.160953	37.3424
50	11.5916	0.159029	37.5014
51	11.4897	0.15763	37.6591
52	11.2942	0.154948	37.814
53	11.1714	0.153263	37.9673
54	10.9146	0.149741	38.117
55	10.7039	0.14685	38.2639
56	10.5938	0.14534	38.4092
57	10.3196	0.141577	38.5508
58	10.2943	0.141231	38.692
59	10.0642	0.138073	38.8301
60	9.93234	0.136265	38.9664
61	9.87974	0.135543	39.1019
62	9.72371	0.133403	39.2353
63	9.65238	0.132424	39.3677
64	9.58218	0.131461	39.4992
65	9.41395	0.129153	39.6283
66	9.33021	0.128004	39.7563
67	9.23628	0.126715	39.8831
68	9.18662	0.126034	40.0091
69	9.10546	0.124921	40.134
70	9.03025	0.123889	40.2579
71	8.9235	0.122424	40.3803
72	8.82694	0.121099	40.5014
73	8.75334	0.12009	40.6215
74	8.64183	0.11856	40.7401
75	8.60255	0.118021	40.8581
76	8.4591	0.116053	40.9741
77	8.43136	0.115672	41.0898
78	8.2956	0.11381	41.2036
79	8.26844	0.113437	41.3171
80	8.10166	0.111149	41.4282
81	8.08223	0.110883	41.5391
82	7.99977	0.109751	41.6488
83	7.95888	0.10919	41.758
84	7.92538	0.108731	41.8668
85	7.83082	0.107433	41.9742
86	7.8036	0.10706	42.0813
87	7.71725	0.105875	42.1871
88	7.68681	0.105458	42.2926
89	7.63417	0.104735	42.3973
90	7.59576	0.104209	42.5015
91	7.53163	0.103329	42.6049
92	7.52226	0.1032	42.7081
93	7.42184	0.101823	42.8099
94	7.34878	0.10082	42.9107
95	7.33178	0.100587	43.0113
96	7.31101	0.100302	43.1116
97	7.19913	0.098767	43.2104
98	7.19329	0.0986869	43.3091
99	7.13117	0.0978346	43.4069
100	7.09248	0.0973039	43.5042
101	7.07161	0.0970175	43.6012
102	6.99357	0.0959469	43.6972
103	6.95106	0.0953638	43.7925
104	6.94006	0.0952128	43.8877
105	6.90415	0.0947202	43.9825
106	6.82393	0.0936196	44.0761
107	6.77433	0.0929391	44.169
108	6.75081	0.0926164	44.2616
109	6.71676	0.0921492	44.3538
110	6.69467	0.0918462	44.4456
111	6.67042	0.0915135	44.5371
112	6.66531	0.0914434	44.6286
113	6.64868	0.0912152	44.7198
114	6.60932	0.0906752	44.8105
115	6.57134	0.0901541	44.9006
116	6.53249	0.0896212	44.9902
117	6.51174	0.0893365	45.0796
118	6.48785	0.0890087	45.1686
119	6.40844	0.0879193	45.2565
120	6.38904	0.0876532	45.3442
121	6.36622	0.0873401	45.4315
122	6.3452	0.0870518	45.5186
123	6.31118	0.086585	45.6051
124	6.28677	0.08625	45.6914
125	6.26112	0.0858982	45.7773
126	6.21901	0.0853205	45.8626
127	6.19691	0.0850172	45.9476
128	6.18515	0.084856	46.0325
129	6.16738	0.0846121	46.1171
130	6.14931	0.0843643	46.2015
131	6.12052	0.0839693	46.2854
132	6.09964	0.0836829	46.3691
133	6.08272	0.0834506	46.4526
134	6.07251	0.0833106	46.5359
135	6.03791	0.0828359	46.6187
136	6.0276	0.0826944	46.7014
137	6.00658	0.0824061	46.7838
138	5.9757	0.0819825	46.8658
139	5.95825	0.0817431	46.9475
140	5.93513	0.0814258	47.029
141	5.9111	0.0810962	47.1101
142	5.89621	0.0808919	47.1909
143	5.88973	0.0808031	47.2718
144	5.8605	0.0804019	47.3522
145	5.85143	0.0802776	47.4324
146	5.82164	0.0798688	47.5123
147	5.7959	0.0795157	47.5918
148	5.79454	0.079497	47.6713
149	5.77897	0.0792835	47.7506
150	5.76584	0.0791034	47.8297
151	5.74698	0.0788446	47.9085
152	5.72637	0.0785618	47.9871
153	5.71256	0.0783724	48.0655
154	5.68503	0.0779946	48.1435
155	5.66273	0.0776887	48.2212
156	5.64137	0.0773957	48.2986
157	5.63262	0.0772756	48.3758
158	5.61326	0.07701	48.4528
159	5.60493	0.0768958	48.5297
160	5.59613	0.0767751	48.6065
161	5.58495	0.0766216	48.6831
162	5.55815	0.0762539	48.7594
163	5.55097	0.0761555	48.8355
164	5.53888	0.0759896	48.9115
165	5.52124	0.0757476	48.9873
166	5.51468	0.0756576	49.0629
167	5.49605	0.075402	49.1383
168	5.48067	0.075191	49.2135
169	5.46558	0.0749839	49.2885
170	5.45095	0.0747832	49.3633
171	5.44587	0.0747136	49.438
172	5.42331	0.0744041	49.5124
173	5.41622	0.0743068	49.5867
174	5.40374	0.0741356	49.6609
175	5.39843	0.0740627	49.7349
176	5.36747	0.073638	49.8086
177	5.3566	0.0734889	49.8821
178	5.34304	0.0733027	49.9554
179	5.33289	0.0731636	50.0285
180	5.3196	0.0729812	50.1015
181	5.31416	0.0729066	50.1744
182	5.30126	0.0727296	50.2471
183	5.28148	0.0724582	50.3196
184	5.26685	0.0722576	50.3918
185	5.26186	0.0721891	50.464
186	5.25763	0.072131	50.5362
187	5.24406	0.0719448	50.6081
188	5.22902	0.0717385	50.6799
189	5.21697	0.0715733	50.7514
190	5.20687	0.0714346	50.8229
191	5.19428	0.0712619	50.8941
192	5.1816	0.0710879	50.9652
193	5.16995	0.0709281	51.0361
194	5.1479	0.0706256	51.1068
195	5.14312	0.07056	51.1773
196	5.13419	0.0704375	51.2478
197	5.13202	0.0704077	51.3182
198	5.11655	0.0701955	51.3884
199	5.10039	0.0699738	51.4583
200	5.08344	0.0697412	51.5281
201	5.07686	0.069651	51.5977
202	5.06616	0.0695041	51.6672
203	5.0598	0.0694169	51.7367
204	5.0497	0.0692784	51.8059
205	5.04026	0.0691489	51.8751
206	5.03153	0.069029	51.9441
207	5.0197	0.0688668	52.013
208	5.00971	0.0687297	52.0817
209	5.00194	0.0686232	52.1503
210	4.99827	0.0685728	52.2189
211	4.98676	0.0684149	52.2873
212	4.9713	0.0682027	52.3555
213	4.95236	0.067943	52.4235
214	4.94788	0.0678815	52.4913
215	4.93077	0.0676468	52.559
216	4.92247	0.0675328	52.6265
217	4.91019	0.0673644	52.6939
218	4.90794	0.0673336	52.7612
219	4.89706	0.0671842	52.8284
220	4.89455	0.0671498	52.8956
221	4.89038	0.0670927	52.9626
222	4.88816	0.0670622	53.0297
223	4.87506	0.0668825	53.0966
224	4.86686	0.0667699	53.1634
225	4.86306	0.0667178	53.2301
226	4.85188	0.0665644	53.2966
227	4.83699	0.0663602	53.363
228	4.82801	0.0662369	53.4292
229	4.82642	0.0662151	53.4955
230	4.81062	0.0659983	53.5615
231	4.79913	0.0658407	53.6273
232	4.78588	0.065659	53.693
233	4.78355	0.0656269	53.7586
234	4.78092	0.0655908	53.8242
235	4.76473	0.0653688	53.8895
236	4.76404	0.0653594	53.9549
237	4.75354	0.0652153	54.0201
238	4.75041	0.0651724	54.0853
239	4.74097	0.0650428	54.1503
240	4.73196	0.0649192	54.2153
241	4.72644	0.0648434	54.2801
242	4.71626	0.0647038	54.3448
243	4.71071	0.0646277	54.4094
244	4.70079	0.0644916	54.4739
245	4.69002	0.0643438	54.5383
246	4.67572	0.0641477	54.6024
247	4.67267	0.0641058	54.6665
248	4.66066	0.063941	54.7305
249	4.65326	0.0638395	54.7943
250	4.6456	0.0637344	54.858
251	4.63956	0.0636515	54.9217
252	4.62893	0.0635057	54.9852
253	4.62679	0.0634764	55.0487
254	4.61406	0.0633017	55.112
255	4.60984	0.0632438	55.1752
256	4.60183	0.0631339	55.2383
257	4.58957	0.0629657	55.3013
258	4.58598	0.0629165	55.3642
259	4.57987	0.0628327	55.4271
260	4.57514	0.0627678	55.4898
261	4.56728	0.0626598	55.5525
262	4.55944	0.0625523	55.615
263	4.54895	0.0624084	55.6774
264	4.54142	0.0623051	55.7397
265	4.54035	0.0622904	55.802
266	4.53288	0.0621879	55.8642
267	4.52659	0.0621017	55.9263
268	4.51963	0.0620061	55.9883
269	4.51464	0.0619377	56.0503
270	4.50741	0.0618385	56.1121
271	4.49802	0.0617097	56.1738
272	4.4856	0.0615393	56.2354
273	4.48029	0.0614665	56.2968
274	4.47368	0.0613758	56.3582
275	4.46658	0.0612784	56.4195
276	4.4658	0.0612676	56.4807
277	4.4525	0.0610852	56.5418
278	4.44866	0.0610325	56.6029
279	4.44592	0.060995	56.6639
280	4.43294	0.0608169	56.7247
281	4.43103	0.0607907	56.7855
282	4.42236	0.0606717	56.8461
283	4.41109	0.0605171	56.9067
284	4.40872	0.0604846	56.9671
285	4.4066	0.0604555	57.0276
286	4.39226	0.0602588	57.0879
287	4.38575	0.0601695	57.148
288	4.38145	0.0601104	57.2081
289	4.37529	0.060026	57.2682
290	4.36825	0.0599293	57.3281
291	4.3658	0.0598957	57.388
292	4.35618	0.0597638	57.4478
293	4.3556	0.0597558	57.5075
294	4.34135	0.0595603	57.5671
295	4.33608	0.059488	57.6266
296	4.33578	0.0594838	57.686
297	4.32134	0.0592857	57.7453
298	4.31268	0.059167	57.8045
299	4.31209	0.0591589	57.8637
300	4.30536	0.0590666	57.9227
301	4.29676	0.0589485	57.9817
302	4.28803	0.0588288	58.0405
303	4.28106	0.0587331	58.0992
304	4.27885	0.0587029	58.1579
305	4.27584	0.0586616	58.2166
306	4.26852	0.0585612	58.2752
307	4.26135	0.0584628	58.3336
308	4.25781	0.0584142	58.392
309	4.24939	0.0582986	58.4503
310	4.24336	0.0582159	58.5085
311	4.2354	0.0581067	58.5667
312	4.22853	0.0580125	58.6247
313	4.21589	0.057839	58.6825
314	4.21355	0.057807	58.7403
315	4.21007	0.0577592	58.7981
316	4.19511	0.057554	58.8556
317	4.19118	0.0575001	58.9131
318	4.18613	0.0574308	58.9706
319	4.1789	0.0573315	59.0279
320	4.17362	0.0572591	59.0851
321	4.16882	0.0571933	59.1423
322	4.16379	0.0571244	59.1995
323	4.16251	0.0571068	59.2566
324	4.15277	0.0569731	59.3135
325	4.14678	0.0568909	59.3704
326	4.14415	0.0568549	59.4273
327	4.14111	0.0568132	59.4841
328	4.12646	0.0566122	59.5407
329	4.12262	0.0565595	59.5973
330	4.1185	0.056503	59.6538
331	4.11313	0.0564293	59.7102
332	4.1067	0.0563411	59.7665
333	4.10659	0.0563395	59.8229
334	4.09827	0.0562254	59.8791
335	4.09069	0.0561214	59.9352
336	4.08268	0.0560116	59.9912
337	4.07694	0.0559327	60.0472
338	4.06868	0.0558194	60.103
339	4.06566	0.055778	60.1588
340	4.06327	0.0557452	60.2145
341	4.05356	0.055612	60.2701
342	4.05288	0.0556028	60.3257
343	4.04374	0.0554773	60.3812
344	4.04161	0.055448	60.4367
345	4.03345	0.0553361	60.492
346	4.03056	0.0552964	60.5473
347	4.02819	0.055264	60.6026
348	4.01019	0.055017	60.6576
349	4.00646	0.0549659	60.7125
350	3.99878	0.0548605	60.7674
351	3.99578	0.0548193	60.8222
352	3.98815	0.0547147	60.8769
353	3.9849	0.0546701	60.9316
354	3.97663	0.0545565	60.9862
355	3.97431	0.0545248	61.0407
356	3.97344	0.0545128	61.0952
357	3.96452	0.0543905	61.1496
358	3.95771	0.054297	61.2039
359	3.95429	0.0542501	61.2581
360	3.94644	0.0541424	61.3123
361	3.94078	0.0540648	61.3663
362	3.93804	0.0540271	61.4204
363	3.93234	0.053949	61.4743
364	3.93048	0.0539234	61.5282
365	3.92272	0.0538169	61.5821
366	3.91166	0.0536653	61.6357
367	3.9109	0.0536549	61.6894
368	3.90882	0.0536263	61.743
369	3.90574	0.053584	61.7966
370	3.90116	0.0535212	61.8501
371	3.89466	0.053432	61.9035
372	3.89176	0.0533923	61.9569
373	3.88721	0.0533298	62.0103
374	3.88418	0.0532883	62.0636
375	3.87878	0.0532141	62.1168
376	3.87435	0.0531534	62.1699
377	3.87017	0.0530961	62.223
378	3.86627	0.0530425	62.2761
379	3.86004	0.0529571	62.329
380	3.85716	0.0529175	62.3819
381	3.85338	0.0528658	62.4348
382	3.84654	0.0527719	62.4876
383	3.8412	0.0526986	62.5403
384	3.83156	0.0525663	62.5928
385	3.82929	0.0525352	62.6454
386	3.82391	0.0524614	62.6978
387	3.82158	0.0524294	62.7503
388	3.80958	0.0522648	62.8025
389	3.80538	0.0522072	62.8547
390	3.80286	0.0521726	62.9069
391	3.7937	0.0520469	62.959
392	3.7928	0.0520345	63.011
393	3.78801	0.0519689	63.063
394	3.77981	0.0518564	63.1148
395	3.77595	0.0518035	63.1666
396	3.76723	0.0516838	63.2183
397	3.76639	0.0516723	63.27
398	3.76047	0.051591	63.3216
399	3.7576	0.0515517	63.3731
400	3.7512	0.0514639	63.4246
401	3.74853	0.0514272	63.476
402	3.74597	0.0513921	63.5274
403	3.73736	0.051274	63.5787
404	3.73384	0.0512257	63.6299
405	3.72773	0.0511419	63.681
406	3.72334	0.0510817	63.7321
407	3.72174	0.0510597	63.7832
408	3.71347	0.0509462	63.8341
409	3.70986	0.0508968	63.885
410	3.709	0.0508848	63.9359
411	3.70304	0.0508031	63.9867
412	3.70021	0.0507643	64.0375
413	3.69628	0.0507104	64.0882
414	3.69153	0.0506452	64.1388
415	3.68319	0.0505308	64.1894
416	3.67711	0.0504474	64.2398
417	3.67288	0.0503893	64.2902
418	3.67101	0.0503637	64.3406
419	3.66772	0.0503186	64.3909
420	3.66605	0.0502957	64.4412
421	3.65147	0.0500956	64.4913
422	3.64941	0.0500674	64.5413
423	3.64809	0.0500493	64.5914
424	3.63558	0.0498776	64.6413
425	3.63231	0.0498328	64.6911
426	3.62604	0.0497468	64.7408
427	3.6217	0.0496872	64.7905
428	3.61997	0.0496635	64.8402
429	3.61721	0.0496256	64.8898
430	3.60988	0.0495251	64.9394
431	3.60822	0.0495023	64.9889
432	3.60292	0.0494296	65.0383
433	3.59657	0.0493425	65.0876
434	3.59492	0.0493198	65.1369
435	3.59212	0.0492814	65.1862
436	3.58612	0.049199	65.2354
437	3.58487	0.0491819	65.2846
438	3.57901	0.0491016	65.3337
439	3.57488	0.0490448	65.3828
440	3.57097	0.0489912	65.4317
441	3.56764	0.0489456	65.4807
442	3.56192	0.0488671	65.5296
443	3.56009	0.048842	65.5784
444	3.55799	0.0488132	65.6272
445	3.5511	0.0487186	65.6759
446	3.54729	0.0486664	65.7246
447	3.54379	0.0486183	65.7732
448	3.5389	0.0485512	65.8218
449	3.53029	0.0484331	65.8702
450	3.52716	0.0483902	65.9186
451	3.52014	0.0482938	65.9669
452	3.51732	0.0482551	66.0151
453	3.51317	0.0481982	66.0633
454	3.51158	0.0481765	66.1115
455	3.50464	0.0480812	66.1596
456	3.49909	0.0480051	66.2076
457	3.49661	0.0479711	66.2556
458	3.48973	0.0478766	66.3034
459	3.48296	0.0477837	66.3512
460	3.4802	0.0477459	66.399
461	3.47591	0.0476871	66.4467
462	3.47085	0.0476176	66.4943
463	3.46853	0.0475858	66.5419
464	3.46445	0.0475299	66.5894
465	3.45967	0.0474642	66.6369
466	3.456	0.0474139	66.6843
467	3.44952	0.0473251	66.7316
468	3.44872	0.0473141	66.7789
469	3.44182	0.0472194	66.8261
470	3.44001	0.0471946	66.8733
471	3.43555	0.0471333	66.9205
472	3.43184	0.0470824	66.9675
473	3.42848	0.0470363	67.0146
474	3.42644	0.0470083	67.0616
475	3.42085	0.0469317	67.1085
476	3.4142	0.0468405	67.1554
477	3.41256	0.0468179	67.2022
478	3.4083	0.0467595	67.2489
479	3.40286	0.0466848	67.2956
480	3.39631	0.046595	67.3422
481	3.39465	0.0465722	67.3888
482	3.39234	0.0465405	67.4353
483	3.3893	0.0464989	67.4818
484	3.38732	0.0464717	67.5283
485	3.3844	0.0464316	67.5747
486	3.38139	0.0463902	67.6211
487	3.37485	0.0463006	67.6674
488	3.3687	0.0462163	67.7136
489	3.36157	0.0461184	67.7598
490	3.35817	0.0460717	67.8058
491	3.35503	0.0460287	67.8519
492	3.35166	0.0459824	67.8978
493	3.35013	0.0459614	67.9438
494	3.34079	0.0458333	67.9896
495	3.33945	0.0458149	68.0355
496	3.33426	0.0457437	68.0812
497	3.33052	0.0456925	68.1269
498	3.32827	0.0456615	68.1725
499	3.32465	0.0456119	68.2182
500	3.31862	0.0455291	68.2637
501	3.31618	0.0454957	68.3092
502	3.31235	0.0454431	68.3546
503	3.31096	0.045424	68.4001
504	3.30723	0.0453729	68.4454
505	3.30522	0.0453453	68.4908
506	3.30168	0.0452967	68.5361
507	3.29257	0.0451717	68.5812
508	3.28887	0.045121	68.6264
509	3.28726	0.045099	68.6715
510	3.28277	0.0450374	68.7165
511	3.28028	0.0450032	68.7615
512	3.27536	0.0449357	68.8064
513	3.26989	0.0448606	68.8513
514	3.26826	0.0448382	68.8961
515	3.26554	0.0448009	68.9409
516	3.26127	0.0447424	68.9857
517	3.26026	0.0447285	69.0304
518	3.25354	0.0446364	69.075
519	3.25294	0.044628	69.1197
520	3.25005	0.0445884	69.1643
521	3.24652	0.0445399	69.2088
522	3.2376	0.0444176	69.2532
523	3.23319	0.0443571	69.2976
524	3.23199	0.0443407	69.3419
525	3.22456	0.0442388	69.3862
526	3.22357	0.0442251	69.4304
527	3.22086	0.0441879	69.4746
528	3.21827	0.0441524	69.5187
529	3.21545	0.0441137	69.5628
530	3.20908	0.0440264	69.6069
531	3.20733	0.0440023	69.6509
532	3.20171	0.0439252	69.6948
533	3.19759	0.0438687	69.7387
534	3.19237	0.043797	69.7825
535	3.18994	0.0437637	69.8262
536	3.18577	0.0437066	69.8699
537	3.18446	0.0436886	69.9136
538	3.18114	0.043643	69.9573
539	3.17657	0.0435804	70.0008
540	3.17435	0.0435498	70.0444
541	3.17123	0.0435071	70.0879
542	3.16577	0.0434322	70.1313
543	3.15955	0.0433468	70.1747
544	3.15831	0.0433299	70.218
545	3.15503	0.0432848	70.2613
546	3.15026	0.0432194	70.3045
547	3.14317	0.0431221	70.3476
548	3.14205	0.0431067	70.3907
549	3.13836	0.0430562	70.4338
550	3.1375	0.0430443	70.4768
551	3.13139	0.0429605	70.5198
552	3.12984	0.0429393	70.5627
553	3.12517	0.0428752	70.6056
554	3.12002	0.0428045	70.6484
555	3.11728	0.042767	70.6912
556	3.11372	0.042718	70.7339
557	3.11198	0.0426942	70.7766
558	3.10985	0.042665	70.8193
559	3.10352	0.0425781	70.8618
560	3.0971	0.0424901	70.9043
561	3.09415	0.0424496	70.9468
562	3.0933	0.042438	70.9892
563	3.09055	0.0424002	71.0316
564	3.08475	0.0423206	71.0739
565	3.08164	0.0422779	71.1162
566	3.08033	0.04226	71.1585
567	3.07547	0.0421933	71.2007
568	3.06974	0.0421147	71.2428
569	3.06688	0.0420754	71.2849
570	3.066	0.0420634	71.3269
571	3.05862	0.0419621	71.3689
572	3.0557	0.041922	71.4108
573	3.05213	0.0418732	71.4527
574	3.0496	0.0418384	71.4945
575	3.04439	0.0417669	71.5363
576	3.0388	0.0416902	71.578
577	3.03795	0.0416785	71.6196
578	3.03434	0.041629	71.6613
579	3.0303	0.0415736	71.7029
580	3.02719	0.0415309	71.7444
581	3.02193	0.0414587	71.7858
582	3.01823	0.041408	71.8272
583	3.01794	0.0414041	71.8687
584	3.01176	0.0413192	71.91
585	3.00891	0.0412801	71.9513
586	3.00755	0.0412615	71.9925
587	3.00608	0.0412414	72.0338
588	3.0016	0.0411799	72.0749
589	2.99887	0.0411424	72.1161
590	2.99547	0.0410957	72.1572
591	2.99341	0.0410674	72.1982
592	2.98516	0.0409543	72.2392
593	2.98273	0.040921	72.2801
594	2.97695	0.0408417	72.321
595	2.97518	0.0408174	72.3618
596	2.97198	0.0407735	72.4025
597	2.96786	0.040717	72.4433
598	2.96705	0.0407058	72.484
599	2.96068	0.0406185	72.5246
600	2.95923	0.0405985	72.5652
601	2.95461	0.0405352	72.6057
602	2.94987	0.0404702	72.6462
603	2.94714	0.0404327	72.6866
604	2.94481	0.0404007	72.727
605	2.9406	0.0403429	72.7674
606	2.93738	0.0402988	72.8077
607	2.93219	0.0402276	72.8479
608	2.92998	0.0401973	72.8881
609	2.92786	0.0401682	72.9283
610	2.9227	0.0400975	72.9684
611	2.91985	0.0400583	73.0084
612	2.91808	0.0400341	73.0485
613	2.91145	0.0399431	73.0884
614	2.90894	0.0399087	73.1283
615	2.90654	0.0398757	73.1682
616	2.90232	0.0398178	73.208
617	2.89881	0.0397697	73.2478
618	2.89801	0.0397587	73.2875
619	2.89479	0.0397145	73.3272
620	2.89119	0.0396651	73.3669
621	2.88625	0.0395973	73.4065
622	2.88575	0.0395905	73.4461
623	2.88184	0.0395369	73.4856
624	2.87981	0.039509	73.5251
625	2.87582	0.0394543	73.5646
626	2.87149	0.0393948	73.604
627	2.87011	0.0393759	73.6434
628	2.86798	0.0393467	73.6827
629	2.8652	0.0393085	73.722
630	2.86127	0.0392546	73.7613
631	2.85886	0.0392215	73.8005
632	2.85444	0.0391609	73.8397
633	2.85138	0.039119	73.8788
634	2.84941	0.039092	73.9179
635	2.84433	0.0390222	73.9569
636	2.84244	0.0389963	73.9959
637	2.83597	0.0389075	74.0348
638	2.83448	0.0388871	74.0737
639	2.83138	0.0388445	74.1125
640	2.82739	0.0387898	74.1513
641	2.82466	0.0387524	74.1901
642	2.81903	0.0386751	74.2287
643	2.81456	0.0386138	74.2674
644	2.81386	0.0386041	74.306
645	2.80963	0.0385462	74.3445
646	2.8085	0.0385307	74.383
647	2.80528	0.0384865	74.4215
648	2.80242	0.0384472	74.46
649	2.79935	0.0384051	74.4984
650	2.79425	0.0383351	74.5367
651	2.79075	0.0382871	74.575
652	2.78826	0.038253	74.6133
653	2.78406	0.0381954	74.6514
654	2.78194	0.0381663	74.6896
655	2.78025	0.0381431	74.7278
656	2.77325	0.038047	74.7658
657	2.77279	0.0380408	74.8038
658	2.76847	0.0379815	74.8418
659	2.76633	0.0379521	74.8798
660	2.76396	0.0379197	74.9177
661	2.76036	0.0378702	74.9556
662	2.75666	0.0378194	74.9934
663	2.75564	0.0378054	75.0312
664	2.75311	0.0377708	75.069
665	2.74913	0.0377162	75.1067
666	2.74876	0.0377111	75.1444
667	2.74307	0.037633	75.182
668	2.7412	0.0376073	75.2196
669	2.73668	0.0375454	75.2572
670	2.73557	0.0375301	75.2947
671	2.73415	0.0375106	75.3322
672	2.7297	0.0374496	75.3697
673	2.72817	0.0374286	75.4071
674	2.72507	0.0373861	75.4445
675	2.72083	0.0373279	75.4818
676	2.71618	0.0372641	75.5191
677	2.71487	0.0372462	75.5563
678	2.71051	0.0371863	75.5935
679	2.70751	0.0371451	75.6307
680	2.70358	0.0370913	75.6677
681	2.7008	0.0370531	75.7048
682	2.69768	0.0370103	75.7418
683	2.6944	0.0369652	75.7788
684	2.69153	0.0369259	75.8157
685	2.689	0.0368913	75.8526
686	2.68623	0.0368531	75.8894
687	2.68534	0.036841	75.9263
688	2.6817	0.036791	75.9631
689	2.68017	0.03677	75.9998
690	2.67673	0.0367228	76.0366
691	2.67322	0.0366747	76.0732
692	2.67068	0.0366398	76.1099
693	2.66934	0.0366215	76.1465
694	2.66404	0.0365488	76.1831
695	2.66101	0.0365073	76.2196
696	2.65748	0.0364587	76.256
697	2.64996	0.0363556	76.2924
698	2.64841	0.0363343	76.3287
699	2.64654	0.0363086	76.365
700	2.64287	0.0362583	76.4013
701	2.63981	0.0362164	76.4375
702	2.63711	0.0361794	76.4737
703	2.6338	0.0361339	76.5098
704	2.62982	0.0360793	76.5459
705	2.628	0.0360543	76.5819
706	2.62476	0.0360099	76.6179
707	2.62268	0.0359814	76.6539
708	2.61982	0.0359421	76.6899
709	2.61487	0.0358742	76.7257
710	2.61263	0.0358435	76.7616
711	2.60966	0.0358027	76.7974
712	2.60769	0.0357757	76.8332
713	2.6063	0.0357566	76.8689
714	2.60453	0.0357324	76.9047
715	2.60145	0.0356901	76.9403
716	2.59689	0.0356276	76.976
717	2.59378	0.0355849	77.0116
718	2.59308	0.0355752	77.0471
719	2.59058	0.0355409	77.0827
720	2.58535	0.0354693	77.1181
721	2.58008	0.0353969	77.1535
722	2.57819	0.035371	77.1889
723	2.57635	0.0353457	77.2243
724	2.57505	0.0353279	77.2596
725	2.57323	0.035303	77.2949
726	2.57003	0.035259	77.3301
727	2.56723	0.0352206	77.3654
728	2.56463	0.035185	77.4006
729	2.56182	0.0351463	77.4357
730	2.559	0.0351076	77.4708
731	2.55634	0.0350711	77.5059
732	2.55446	0.0350455	77.5409
733	2.55125	0.0350013	77.5759
734	2.54763	0.0349518	77.6109
735	2.54478	0.0349125	77.6458
736	2.53802	0.0348199	77.6806
737	2.53626	0.0347958	77.7154
738	2.53387	0.034763	77.7502
739	2.53292	0.0347498	77.7849
740	2.52817	0.0346847	77.8196
741	2.52487	0.0346394	77.8542
742	2.52259	0.0346081	77.8888
743	2.51803	0.0345457	77.9234
744	2.51596	0.0345172	77.9579
745	2.51436	0.0344952	77.9924
746	2.51271	0.0344727	78.0269
747	2.50971	0.0344315	78.0613
748	2.50893	0.0344208	78.0957
749	2.50651	0.0343875	78.1301
750	2.50084	0.0343098	78.1644
751	2.49663	0.034252	78.1987
752	2.49494	0.0342289	78.2329
753	2.49155	0.0341823	78.2671
754	2.48943	0.0341533	78.3012
755	2.48799	0.0341335	78.3354
756	2.4833	0.0340691	78.3694
757	2.48055	0.0340315	78.4035
758	2.47922	0.0340132	78.4375
759	2.47602	0.0339693	78.4715
760	2.47493	0.0339543	78.5054
761	2.47452	0.0339487	78.5394
762	2.46881	0.0338704	78.5732
763	2.46824	0.0338625	78.6071
764	2.4643	0.0338085	78.6409
765	2.46316	0.0337928	78.6747
766	2.45994	0.0337486	78.7084
767	2.45896	0.0337352	78.7422
768	2.45736	0.0337133	78.7759
769	2.45218	0.0336423	78.8095
770	2.44651	0.0335644	78.8431
771	2.44443	0.0335359	78.8766
772	2.44208	0.0335037	78.9101
773	2.43924	0.0334647	78.9436
774	2.4374	0.0334394	78.977
775	2.43615	0.0334223	79.0105
776	2.43428	0.0333966	79.0439
777	2.43	0.0333379	79.0772
778	2.42807	0.0333114	79.1105
779	2.42442	0.0332614	79.1438
780	2.42284	0.0332396	79.177
781	2.4203	0.0332048	79.2102
782	2.41667	0.033155	79.2434
783	2.41378	0.0331153	79.2765
784	2.41331	0.0331089	79.3096
785	2.41117	0.0330795	79.3427
786	2.40876	0.0330466	79.3757
787	2.40165	0.032949	79.4087
788	2.39922	0.0329156	79.4416
789	2.39638	0.0328766	79.4745
790	2.39497	0.0328573	79.5073
791	2.39266	0.0328257	79.5402
792	2.3892	0.0327782	79.5729
793	2.38879	0.0327725	79.6057
794	2.38453	0.032714	79.6384
795	2.38395	0.0327062	79.6711
796	2.38274	0.0326895	79.7038
797	2.381	0.0326657	79.7365
798	2.37697	0.0326104	79.7691
799	2.37608	0.0325982	79.8017
800	2.36871	0.0324971	79.8342
801	2.3673	0.0324778	79.8667
802	2.36375	0.032429	79.8991
803	2.3619	0.0324036	79.9315
804	2.35799	0.03235	79.9638
805	2.35786	0.0323482	79.9962
806	2.3552	0.0323117	80.0285
807	2.35206	0.0322686	80.0608
808	2.3498	0.0322377	80.093
809	2.34397	0.0321576	80.1252
810	2.34373	0.0321544	80.1573
811	2.34082	0.0321144	80.1894
812	2.33717	0.0320644	80.2215
813	2.33461	0.0320293	80.2535
814	2.33431	0.032025	80.2856
815	2.3323	0.0319975	80.3176
816	2.33045	0.0319722	80.3495
817	2.3253	0.0319014	80.3814
818	2.32286	0.0318681	80.4133
819	2.32068	0.0318381	80.4451
820	2.31658	0.0317819	80.4769
821	2.31589	0.0317724	80.5087
822	2.31319	0.0317354	80.5404
823	2.30962	0.0316864	80.5721
824	2.30868	0.0316734	80.6038
825	2.30392	0.0316082	80.6354
826	2.30215	0.0315838	80.667
827	2.29937	0.0315457	80.6985
828	2.29735	0.0315181	80.73
829	2.29424	0.0314754	80.7615
830	2.2914	0.0314364	80.7929
831	2.28962	0.0314119	80.8244
832	2.28768	0.0313854	80.8557
833	2.28313	0.031323	80.8871
834	2.28061	0.0312884	80.9184
835	2.27857	0.0312604	80.9496
836	2.27443	0.0312035	80.9808
837	2.27192	0.0311692	81.012
838	2.2706	0.0311511	81.0431
839	2.26759	0.0311097	81.0743
840	2.26481	0.0310716	81.1053
841	2.26324	0.0310501	81.1364
842	2.26049	0.0310123	81.1674
843	2.2578	0.0309754	81.1984
844	2.25466	0.0309324	81.2293
845	2.25275	0.0309062	81.2602
846	2.2516	0.0308904	81.2911
847	2.24858	0.0308489	81.3219
848	2.24595	0.0308128	81.3528
849	2.24374	0.0307825	81.3835
850	2.24293	0.0307715	81.4143
851	2.23791	0.0307026	81.445
852	2.23641	0.030682	81.4757
853	2.2335	0.0306421	81.5063
854	2.22877	0.0305772	81.5369
855	2.22838	0.0305718	81.5675
856	2.2243	0.0305159	81.598
857	2.22352	0.0305051	81.6285
858	2.22203	0.0304848	81.659
859	2.21978	0.0304538	81.6894
860	2.21832	0.0304339	81.7199
861	2.21573	0.0303983	81.7503
862	2.21016	0.0303218	81.7806
863	2.20753	0.0302858	81.8109
864	2.20522	0.0302541	81.8411
865	2.2039	0.0302359	81.8714
866	2.19898	0.0301684	81.9015
867	2.1967	0.0301373	81.9317
868	2.19492	0.0301128	81.9618
869	2.19282	0.030084	81.9919
870	2.19052	0.0300524	82.0219
871	2.18597	0.02999	82.0519
872	2.18422	0.029966	82.0819
873	2.18337	0.0299544	82.1118
874	2.17979	0.0299052	82.1417
875	2.1769	0.0298656	82.1716
876	2.17501	0.0298396	82.2014
877	2.17136	0.0297895	82.2312
878	2.17054	0.0297783	82.261
879	2.17002	0.0297712	82.2908
880	2.16472	0.0296984	82.3205
881	2.16281	0.0296722	82.3502
882	2.16009	0.0296349	82.3798
883	2.15936	0.0296249	82.4094
884	2.1557	0.0295747	82.439
885	2.15424	0.0295546	82.4685
886	2.15241	0.0295296	82.4981
887	2.15026	0.0295001	82.5276
888	2.14933	0.0294873	82.5571
889	2.14448	0.0294208	82.5865
890	2.1409	0.0293716	82.6159
891	2.13834	0.0293365	82.6452
892	2.13618	0.0293069	82.6745
893	2.13576	0.0293011	82.7038
894	2.13158	0.0292438	82.733
895	2.13019	0.0292247	82.7623
896	2.12916	0.0292106	82.7915
897	2.12292	0.029125	82.8206
898	2.12102	0.029099	82.8497
899	2.12013	0.0290868	82.8788
900	2.11832	0.0290619	82.9079
901	2.11364	0.0289977	82.9368
902	2.11244	0.0289813	82.9658
903	2.1116	0.0289697	82.9948
904	2.10955	0.0289416	83.0237
905	2.10714	0.0289085	83.0526
906	2.10568	0.0288884	83.0815
907	2.10375	0.0288619	83.1104
908	2.10324	0.028855	83.1393
909	2.10005	0.0288112	83.1681
910	2.09621	0.0287586	83.1968
911	2.09547	0.0287484	83.2256
912	2.09384	0.028726	83.2543
913	2.09146	0.0286934	83.283
914	2.0877	0.0286418	83.3116
915	2.08562	0.0286132	83.3402
916	2.08443	0.0285969	83.3688
917	2.0816	0.0285581	83.3974
918	2.07877	0.0285192	83.4259
919	2.07418	0.0284563	83.4544
920	2.07293	0.0284392	83.4828
921	2.07082	0.0284102	83.5112
922	2.06728	0.0283616	83.5396
923	2.06404	0.0283171	83.5679
924	2.06325	0.0283063	83.5962
925	2.06048	0.0282684	83.6245
926	2.05722	0.0282237	83.6527
927	2.05361	0.0281742	83.6809
928	2.05119	0.0281409	83.709
929	2.04976	0.0281213	83.7371
930	2.04898	0.0281106	83.7653
931	2.04677	0.0280803	83.7933
932	2.04519	0.0280586	83.8214
933	2.04436	0.0280472	83.8494
934	2.03939	0.027979	83.8774
935	2.03748	0.0279528	83.9054
936	2.0359	0.0279311	83.9333
937	2.03354	0.0278987	83.9612
938	2.031	0.0278639	83.9891
939	2.02876	0.0278331	84.0169
940	2.02615	0.0277974	84.0447
941	2.02402	0.0277682	84.0725
942	2.02073	0.027723	84.1002
943	2.01503	0.0276448	84.1278
944	2.0149	0.027643	84.1555
945	2.0142	0.0276335	84.1831
946	2.00947	0.0275685	84.2107
947	2.0089	0.0275607	84.2382
948	2.00569	0.0275167	84.2658
949	2.00456	0.0275012	84.2933
950	2.00197	0.0274656	84.3207
951	1.99791	0.0274099	84.3481
952	1.99659	0.0273918	84.3755
953	1.99587	0.027382	84.4029
954	1.99526	0.0273736	84.4303
955	1.99264	0.0273376	84.4576
956	1.99161	0.0273235	84.4849
957	1.9862	0.0272493	84.5122
958	1.98456	0.0272267	84.5394
959	1.98258	0.0271997	84.5666
960	1.97942	0.0271562	84.5938
961	1.97805	0.0271375	84.6209
962	1.97594	0.0271085	84.648
963	1.97448	0.0270885	84.6751
964	1.97018	0.0270295	84.7021
965	1.96781	0.0269971	84.7291
966	1.96753	0.0269931	84.7561
967	1.96464	0.0269535	84.7831
968	1.9638	0.0269419	84.81
969	1.9625	0.0269241	84.8369
970	1.96043	0.0268958	84.8638
971	1.9571	0.0268501	84.8907
972	1.95575	0.0268315	84.9175
973	1.9527	0.0267897	84.9443
974	1.94807	0.0267261	84.971
975	1.94716	0.0267136	84.9977
976	1.94579	0.0266949	85.0244
977	1.94339	0.0266619	85.0511
978	1.94191	0.0266416	85.0777
979	1.93734	0.026579	85.1043
980	1.93662	0.0265691	85.1309
981	1.93518	0.0265494	85.1574
982	1.93461	0.0265415	85.184
983	1.93204	0.0265063	85.2105
984	1.92982	0.0264758	85.237
985	1.92719	0.0264397	85.2634
986	1.9227	0.0263782	85.2898
987	1.92219	0.0263711	85.3162
988	1.9181	0.026315	85.3425
989	1.91479	0.0262696	85.3687
990	1.91393	0.0262578	85.395
991	1.9119	0.02623	85.4212
992	1.91017	0.0262063	85.4474
993	1.90746	0.026169	85.4736
994	1.90716	0.0261649	85.4998
995	1.90553	0.0261425	85.5259
996	1.90184	0.0260919	85.552
997	1.8997	0.0260626	85.5781
998	1.89864	0.026048	85.6041
999	1.89666	0.0260208	85.6301
1000	1.89607	0.0260127	85.6561
1001	1.89371	0.0259804	85.6821
1002	1.89176	0.0259536	85.7081
1003	1.88829	0.025906	85.734
1004	1.88606	0.0258754	85.7599
1005	1.88403	0.0258476	85.7857
1006	1.88242	0.0258255	85.8115
1007	1.87941	0.0257842	85.8373
1008	1.87644	0.0257435	85.8631
1009	1.87552	0.0257308	85.8888
1010	1.87365	0.0257052	85.9145
1011	1.8713	0.0256729	85.9402
1012	1.86872	0.0256375	85.9658
1013	1.86649	0.0256069	85.9914
1014	1.86426	0.0255764	86.017
1015	1.86098	0.0255313	86.0425
1016	1.85891	0.0255029	86.068
1017	1.85796	0.02549	86.0935
1018	1.85781	0.0254879	86.119
1019	1.85339	0.0254272	86.1444
1020	1.85211	0.0254096	86.1698
1021	1.84778	0.0253503	86.1952
1022	1.84543	0.025318	86.2205
1023	1.84518	0.0253146	86.2458
1024	1.84423	0.0253016	86.2711
1025	1.84281	0.0252821	86.2964
1026	1.84016	0.0252457	86.3217
1027	1.83872	0.025226	86.3469
1028	1.8356	0.0251832	86.3721
1029	1.83209	0.025135	86.3972
1030	1.83105	0.0251207	86.4223
1031	1.829	0.0250926	86.4474
1032	1.82753	0.0250725	86.4725
1033	1.82664	0.0250602	86.4975
1034	1.82525	0.0250412	86.5226
1035	1.82097	0.0249824	86.5476
1036	1.81846	0.024948	86.5725
1037	1.8167	0.0249238	86.5974
1038	1.81567	0.0249097	86.6224
1039	1.81198	0.0248591	86.6472
1040	1.80891	0.024817	86.672
1041	1.80706	0.0247916	86.6968
1042	1.80601	0.0247772	86.7216
1043	1.80387	0.0247478	86.7463
1044	1.80029	0.0246987	86.771
1045	1.80015	0.0246968	86.7957
1046	1.79624	0.0246431	86.8204
1047	1.79499	0.024626	86.845
1048	1.79279	0.0245959	86.8696
1049	1.79052	0.0245647	86.8942
1050	1.78852	0.0245373	86.9187
1051	1.78574	0.0244991	86.9432
1052	1.78518	0.0244914	86.9677
1053	1.78263	0.0244564	86.9922
1054	1.77952	0.0244138	87.0166
1055	1.7781	0.0243944	87.041
1056	1.7768	0.0243765	87.0653
1057	1.77567	0.0243609	87.0897
1058	1.77241	0.0243162	87.114
1059	1.7716	0.0243051	87.1383
1060	1.76914	0.0242714	87.1626
1061	1.76833	0.0242603	87.1869
1062	1.76808	0.0242568	87.2111
1063	1.76593	0.0242273	87.2353
1064	1.76353	0.0241943	87.2595
1065	1.75969	0.0241417	87.2837
1066	1.75765	0.0241138	87.3078
1067	1.75675	0.0241014	87.3319
1068	1.7537	0.0240595	87.3559
1069	1.75327	0.0240536	87.38
1070	1.74927	0.0239987	87.404
1071	1.74654	0.0239613	87.428
1072	1.74563	0.0239489	87.4519
1073	1.74124	0.0238886	87.4758
1074	1.73989	0.02387	87.4997
1075	1.73778	0.0238412	87.5235
1076	1.73613	0.0238185	87.5473
1077	1.73519	0.0238056	87.5711
1078	1.73208	0.023763	87.5949
1079	1.7291	0.023722	87.6186
1080	1.72784	0.0237048	87.6423
1081	1.72583	0.0236772	87.666
1082	1.72535	0.0236706	87.6897
1083	1.72294	0.0236375	87.7133
1084	1.72225	0.023628	87.7369
1085	1.7211	0.0236122	87.7605
1086	1.71658	0.0235502	87.7841
1087	1.71502	0.0235289	87.8076
1088	1.71343	0.0235071	87.8311
1089	1.71148	0.0234803	87.8546
1090	1.70893	0.0234454	87.8781
1091	1.70813	0.0234344	87.9015
1092	1.70547	0.0233978	87.9249
1093	1.70381	0.0233751	87.9483
1094	1.70249	0.0233569	87.9716
1095	1.70162	0.023345	87.995
1096	1.69819	0.023298	88.0183
1097	1.69755	0.0232892	88.0416
1098	1.69564	0.023263	88.0648
1099	1.69369	0.0232363	88.0881
1100	1.6908	0.0231966	88.1113
1101	1.69021	0.0231886	88.1344
1102	1.68787	0.0231564	88.1576
1103	1.68656	0.0231384	88.1807
1104	1.68409	0.0231046	88.2038
1105	1.68057	0.0230563	88.2269
1106	1.67956	0.0230423	88.2499
1107	1.67816	0.0230231	88.273
1108	1.67544	0.0229859	88.2959
1109	1.67298	0.0229521	88.3189
1110	1.6717	0.0229345	88.3418
1111	1.66935	0.0229023	88.3647
1112	1.66882	0.022895	88.3876
1113	1.6663	0.0228605	88.4105
1114	1.66254	0.0228088	88.4333
1115	1.66229	0.0228054	88.4561
1116	1.66124	0.0227911	88.4789
1117	1.65827	0.0227503	88.5016
1118	1.65476	0.0227021	88.5244
1119	1.6523	0.0226684	88.547
1120	1.65077	0.0226474	88.5697
1121	1.64911	0.0226247	88.5923
1122	1.64703	0.0225961	88.6149
1123	1.64594	0.0225811	88.6375
1124	1.64299	0.0225407	88.66
1125	1.64243	0.022533	88.6825
1126	1.63794	0.0224714	88.705
1127	1.63691	0.0224573	88.7275
1128	1.63533	0.0224356	88.7499
1129	1.63247	0.0223963	88.7723
1130	1.63196	0.0223894	88.7947
1131	1.62984	0.0223602	88.8171
1132	1.62884	0.0223466	88.8394
1133	1.6283	0.0223391	88.8617
1134	1.62647	0.022314	88.8841
1135	1.62284	0.0222643	88.9063
1136	1.62112	0.0222407	88.9286
1137	1.61943	0.0222175	88.9508
1138	1.6178	0.0221951	88.973
1139	1.6169	0.0221827	88.9952
1140	1.61388	0.0221413	89.0173
1141	1.61019	0.0220907	89.0394
1142	1.60857	0.0220685	89.0615
1143	1.60687	0.0220452	89.0835
1144	1.60532	0.0220239	89.1055
1145	1.60194	0.0219775	89.1275
1146	1.60064	0.0219597	89.1495
1147	1.5991	0.0219385	89.1714
1148	1.59705	0.0219104	89.1933
1149	1.59523	0.0218854	89.2152
1150	1.59319	0.0218575	89.2371
1151	1.59174	0.0218376	89.2589
1152	1.58986	0.0218117	89.2807
1153	1.58905	0.0218007	89.3025
1154	1.58492	0.021744	89.3242
1155	1.58426	0.021735	89.346
1156	1.58236	0.0217088	89.3677
1157	1.5806	0.0216847	89.3894
1158	1.57964	0.0216716	89.411
1159	1.57743	0.0216412	89.4327
1160	1.57372	0.0215904	89.4543
1161	1.57184	0.0215645	89.4758
1162	1.57092	0.0215519	89.4974
1163	1.56973	0.0215357	89.5189
1164	1.56865	0.0215207	89.5404
1165	1.56497	0.0214703	89.5619
1166	1.56375	0.0214536	89.5834
1167	1.56284	0.021441	89.6048
1168	1.5604	0.0214076	89.6262
1169	1.55767	0.0213702	89.6476
1170	1.55724	0.0213643	89.669
1171	1.55505	0.0213342	89.6903
1172	1.55384	0.0213176	89.7116
1173	1.55305	0.0213067	89.7329
1174	1.54959	0.0212592	89.7542
1175	1.54798	0.0212372	89.7754
1176	1.54405	0.0211833	89.7966
1177	1.54325	0.0211723	89.8178
1178	1.54211	0.0211567	89.8389
1179	1.54063	0.0211364	89.8601
1180	1.53951	0.021121	89.8812
1181	1.53736	0.0210916	89.9023
1182	1.53533	0.0210637	89.9233
1183	1.53344	0.0210377	89.9444
1184	1.53061	0.0209989	89.9654
1185	1.52834	0.0209678	89.9863
1186	1.52691	0.0209482	90.0073
1187	1.52466	0.0209173	90.0282
1188	1.52395	0.0209076	90.0491
1189	1.52155	0.0208745	90.07
1190	1.51971	0.0208494	90.0908
1191	1.51822	0.020829	90.1117
1192	1.51642	0.0208043	90.1325
1193	1.51395	0.0207703	90.1532
1194	1.5138	0.0207683	90.174
1195	1.51144	0.0207359	90.1947
1196	1.51054	0.0207236	90.2155
1197	1.50819	0.0206913	90.2362
1198	1.50713	0.0206768	90.2568
1199	1.50499	0.0206474	90.2775
1200	1.50332	0.0206245	90.2981
1201	1.50195	0.0206057	90.3187
1202	1.5007	0.0205886	90.3393
1203	1.49941	0.0205709	90.3599
1204	1.49598	0.0205238	90.3804
1205	1.49501	0.0205104	90.4009
1206	1.49253	0.0204765	90.4214
1207	1.49228	0.0204731	90.4419
1208	1.48885	0.0204259	90.4623
1209	1.48728	0.0204044	90.4827
1210	1.48582	0.0203844	90.5031
1211	1.48261	0.0203404	90.5234
1212	1.4801	0.0203059	90.5437
1213	1.47815	0.0202791	90.564
1214	1.47686	0.0202615	90.5843
1215	1.47513	0.0202378	90.6045
1216	1.47385	0.0202201	90.6247
1217	1.47077	0.0201779	90.6449
1218	1.46916	0.0201558	90.6651
1219	1.46821	0.0201428	90.6852
1220	1.46659	0.0201205	90.7053
1221	1.46514	0.0201007	90.7254
1222	1.46391	0.0200838	90.7455
1223	1.46172	0.0200538	90.7656
1224	1.46027	0.0200339	90.7856
1225	1.45782	0.0200003	90.8056
1226	1.45645	0.0199815	90.8256
1227	1.45174	0.0199168	90.8455
1228	1.45102	0.0199069	90.8654
1229	1.44971	0.019889	90.8853
1230	1.447	0.0198519	90.9051
1231	1.44655	0.0198457	90.925
1232	1.44548	0.019831	90.9448
1233	1.44455	0.0198182	90.9646
1234	1.44237	0.0197883	90.9844
1235	1.44195	0.0197825	91.0042
1236	1.44024	0.0197591	91.024
1237	1.43713	0.0197164	91.0437
1238	1.43596	0.0197003	91.0634
1239	1.43478	0.0196842	91.0831
1240	1.43462	0.019682	91.1027
1241	1.43314	0.0196617	91.1224
1242	1.42935	0.0196097	91.142
1243	1.42867	0.0196004	91.1616
1244	1.42618	0.0195662	91.1812
1245	1.425	0.01955	91.2007
1246	1.42076	0.0194919	91.2202
1247	1.41998	0.0194811	91.2397
1248	1.41853	0.0194612	91.2592
1249	1.41636	0.0194315	91.2786
1250	1.4145	0.019406	91.298
1251	1.41344	0.0193914	91.3174
1252	1.41211	0.0193732	91.3368
1253	1.40957	0.0193383	91.3561
1254	1.40793	0.0193158	91.3754
1255	1.40657	0.0192972	91.3947
1256	1.40449	0.0192686	91.414
1257	1.40307	0.0192491	91.4332
1258	1.40072	0.0192169	91.4525
1259	1.40024	0.0192103	91.4717
1260	1.397	0.0191659	91.4908
1261	1.39526	0.019142	91.51
1262	1.3936	0.0191192	91.5291
1263	1.39206	0.0190982	91.5482
1264	1.39105	0.0190843	91.5673
1265	1.38967	0.0190652	91.5863
1266	1.38835	0.0190472	91.6054
1267	1.3865	0.0190218	91.6244
1268	1.38564	0.0190101	91.6434
1269	1.38462	0.0189961	91.6624
1270	1.37798	0.018905	91.6813
1271	1.37704	0.018892	91.7002
1272	1.37542	0.0188698	91.7191
1273	1.3734	0.0188421	91.7379
1274	1.37226	0.0188265	91.7567
1275	1.3719	0.0188215	91.7756
1276	1.37006	0.0187963	91.7944
1277	1.36684	0.0187521	91.8131
1278	1.3653	0.018731	91.8318
1279	1.36353	0.0187067	91.8506
1280	1.36164	0.0186808	91.8692
1281	1.36111	0.0186735	91.8879
1282	1.35937	0.0186496	91.9066
1283	1.35639	0.0186087	91.9252
1284	1.35559	0.0185977	91.9438
1285	1.35409	0.0185772	91.9623
1286	1.35182	0.018546	91.9809
1287	1.35012	0.0185228	91.9994
1288	1.34942	0.0185131	92.0179
1289	1.34795	0.0184929	92.0364
1290	1.34526	0.0184561	92.0549
1291	1.34294	0.0184242	92.0733
1292	1.34259	0.0184194	92.0917
1293	1.34038	0.0183891	92.1101
1294	1.33976	0.0183806	92.1285
1295	1.3383	0.0183605	92.1468
1296	1.33611	0.0183305	92.1652
1297	1.33568	0.0183246	92.1835
1298	1.33165	0.0182694	92.2018
1299	1.33131	0.0182646	92.22
1300	1.32885	0.018231	92.2383
1301	1.32789	0.0182177	92.2565
1302	1.32655	0.0181993	92.2747
1303	1.32564	0.0181869	92.2929
1304	1.32316	0.0181528	92.311
1305	1.3218	0.0181342	92.3292
1306	1.32035	0.0181143	92.3473
1307	1.31853	0.0180892	92.3654
1308	1.31629	0.0180585	92.3834
1309	1.31545	0.0180471	92.4015
1310	1.31414	0.0180291	92.4195
1311	1.31211	0.0180013	92.4375
1312	1.31007	0.0179733	92.4555
1313	1.30901	0.0179586	92.4734
1314	1.30605	0.0179181	92.4913
1315	1.30461	0.0178984	92.5092
1316	1.30215	0.0178646	92.5271
1317	1.30066	0.0178441	92.545
1318	1.29911	0.0178229	92.5628
1319	1.29732	0.0177984	92.5806
1320	1.29645	0.0177865	92.5984
1321	1.29481	0.0177639	92.6161
1322	1.29296	0.0177386	92.6339
1323	1.29133	0.0177161	92.6516
1324	1.2896	0.0176924	92.6693
1325	1.28798	0.0176701	92.6869
1326	1.2863	0.0176472	92.7046
1327	1.28509	0.0176306	92.7222
1328	1.28379	0.0176127	92.7398
1329	1.28292	0.0176008	92.7574
1330	1.28114	0.0175763	92.775
1331	1.27992	0.0175596	92.7926
1332	1.27937	0.0175521	92.8101
1333	1.27651	0.0175128	92.8276
1334	1.27404	0.0174789	92.8451
1335	1.27356	0.0174724	92.8626
1336	1.27187	0.0174492	92.88
1337	1.27029	0.0174276	92.8975
1338	1.26852	0.0174032	92.9149
1339	1.26652	0.0173758	92.9322
1340	1.26467	0.0173505	92.9496
1341	1.26276	0.0173242	92.9669
1342	1.26182	0.0173113	92.9842
1343	1.26009	0.0172875	93.0015
1344	1.25824	0.0172622	93.0188
1345	1.25721	0.017248	93.036
1346	1.25569	0.0172271	93.0533
1347	1.25323	0.0171934	93.0704
1348	1.25215	0.0171786	93.0876
1349	1.25128	0.0171666	93.1048
1350	1.2498	0.0171463	93.1219
1351	1.24945	0.0171416	93.1391
1352	1.24723	0.0171111	93.1562
1353	1.24382	0.0170643	93.1733
1354	1.24221	0.0170423	93.1903
1355	1.2399	0.0170106	93.2073
1356	1.23831	0.0169887	93.2243
1357	1.23639	0.0169623	93.2413
1358	1.23621	0.0169599	93.2582
1359	1.23325	0.0169193	93.2751
1360	1.23177	0.016899	93.292
1361	1.23113	0.0168903	93.3089
1362	1.23032	0.0168791	93.3258
1363	1.22865	0.0168563	93.3427
1364	1.22713	0.0168354	93.3595
1365	1.22429	0.0167964	93.3763
1366	1.22327	0.0167824	93.3931
1367	1.22131	0.0167555	93.4098
1368	1.22046	0.0167438	93.4266
1369	1.21768	0.0167058	93.4433
1370	1.21644	0.0166887	93.46
1371	1.21504	0.0166695	93.4766
1372	1.2141	0.0166566	93.4933
1373	1.21231	0.016632	93.5099
1374	1.21126	0.0166177	93.5265
1375	1.20968	0.016596	93.5431
1376	1.20687	0.0165575	93.5597
1377	1.20587	0.0165436	93.5762
1378	1.20257	0.0164984	93.5927
1379	1.20029	0.0164671	93.6092
1380	1.19991	0.016462	93.6257
1381	1.19908	0.0164505	93.6421
1382	1.19759	0.0164301	93.6586
1383	1.19727	0.0164258	93.675
1384	1.19641	0.0164139	93.6914
1385	1.1951	0.016396	93.7078
1386	1.19106	0.0163405	93.7241
1387	1.19093	0.0163387	93.7405
1388	1.18834	0.0163032	93.7568
1389	1.18634	0.0162757	93.773
1390	1.18463	0.0162523	93.7893
1391	1.18272	0.0162262	93.8055
1392	1.17936	0.0161801	93.8217
1393	1.17878	0.016172	93.8379
1394	1.17684	0.0161455	93.854
1395	1.17489	0.0161187	93.8701
1396	1.17386	0.0161045	93.8862
1397	1.17345	0.016099	93.9023
1398	1.17275	0.0160894	93.9184
1399	1.17061	0.01606	93.9345
1400	1.16986	0.0160496	93.9505
1401	1.16853	0.0160314	93.9666
1402	1.16678	0.0160073	93.9826
1403	1.16497	0.0159826	93.9986
1404	1.16437	0.0159743	94.0145
1405	1.16232	0.0159462	94.0305
1406	1.16183	0.0159396	94.0464
1407	1.15842	0.0158927	94.0623
1408	1.15621	0.0158624	94.0782
1409	1.15482	0.0158434	94.094
1410	1.15406	0.0158329	94.1099
1411	1.15262	0.0158132	94.1257
1412	1.1514	0.0157964	94.1415
1413	1.15037	0.0157822	94.1572
1414	1.14862	0.0157583	94.173
1415	1.14747	0.0157425	94.1887
1416	1.14622	0.0157254	94.2045
1417	1.14432	0.0156993	94.2202
1418	1.14378	0.0156919	94.2359
1419	1.14182	0.015665	94.2515
1420	1.14135	0.0156585	94.2672
1421	1.13622	0.0155882	94.2828
1422	1.13583	0.0155828	94.2984
1423	1.1339	0.0155564	94.3139
1424	1.13205	0.0155309	94.3294
1425	1.13137	0.0155217	94.345
1426	1.12948	0.0154957	94.3605
1427	1.12851	0.0154824	94.3759
1428	1.12597	0.0154475	94.3914
1429	1.12444	0.0154265	94.4068
1430	1.12284	0.0154046	94.4222
1431	1.12127	0.0153831	94.4376
1432	1.11941	0.0153575	94.453
1433	1.11831	0.0153425	94.4683
1434	1.11535	0.0153018	94.4836
1435	1.11447	0.0152898	94.4989
1436	1.11362	0.0152781	94.5142
1437	1.11125	0.0152456	94.5294
1438	1.11002	0.0152288	94.5447
1439	1.10877	0.0152116	94.5599
1440	1.10726	0.0151908	94.5751
1441	1.10526	0.0151634	94.5902
1442	1.10444	0.0151521	94.6054
1443	1.10298	0.0151321	94.6205
1444	1.10208	0.0151197	94.6356
1445	1.10055	0.0150988	94.6507
1446	1.0992	0.0150802	94.6658
1447	1.09835	0.0150686	94.6809
1448	1.0965	0.0150432	94.6959
1449	1.09493	0.0150217	94.7109
1450	1.09323	0.0149984	94.7259
1451	1.09066	0.0149631	94.7409
1452	1.08989	0.0149525	94.7558
1453	1.08927	0.014944	94.7708
1454	1.08773	0.0149229	94.7857
1455	1.08537	0.0148906	94.8006
1456	1.08459	0.0148799	94.8155
1457	1.08198	0.0148441	94.8303
1458	1.0811	0.0148319	94.8452
1459	1.07979	0.014814	94.86
1460	1.07803	0.0147899	94.8748
1461	1.07653	0.0147692	94.8895
1462	1.07578	0.014759	94.9043
1463	1.07305	0.0147215	94.919
1464	1.07198	0.0147068	94.9337
1465	1.0697	0.0146756	94.9484
1466	1.06832	0.0146566	94.9631
1467	1.06764	0.0146473	94.9777
1468	1.06601	0.014625	94.9923
1469	1.06478	0.0146081	95.0069
1470	1.06414	0.0145993	95.0215
1471	1.0624	0.0145753	95.0361
1472	1.06066	0.0145515	95.0507
1473	1.05967	0.0145379	95.0652
1474	1.05712	0.0145029	95.0797
1475	1.05612	0.0144892	95.0942
1476	1.05502	0.0144741	95.1087
1477	1.0542	0.0144628	95.1231
1478	1.05286	0.0144445	95.1376
1479	1.05135	0.0144238	95.152
1480	1.04989	0.0144037	95.1664
1481	1.04949	0.0143983	95.1808
1482	1.04766	0.0143732	95.1952
1483	1.04487	0.0143349	95.2095
1484	1.04444	0.014329	95.2238
1485	1.04362	0.0143177	95.2382
1486	1.04088	0.0142801	95.2524
1487	1.03972	0.0142643	95.2667
1488	1.03848	0.0142472	95.2809
1489	1.03703	0.0142273	95.2952
1490	1.03494	0.0141986	95.3094
1491	1.03315	0.0141741	95.3235
1492	1.03241	0.0141639	95.3377
1493	1.03101	0.0141448	95.3519
1494	1.02938	0.0141223	95.366
1495	1.02749	0.0140964	95.3801
1496	1.02562	0.0140708	95.3941
1497	1.02441	0.0140542	95.4082
1498	1.02251	0.0140281	95.4222
1499	1.02086	0.0140055	95.4362
1500	1.01972	0.0139898	95.4502
1501	1.01844	0.0139723	95.4642
1502	1.01742	0.0139583	95.4781
1503	1.01588	0.0139372	95.4921
1504	1.01465	0.0139203	95.506
1505	1.0139	0.01391	95.5199
1506	1.01336	0.0139026	95.5338
1507	1.01206	0.0138847	95.5477
1508	1.00996	0.013856	95.5616
1509	1.00889	0.0138412	95.5754
1510	1.00822	0.0138321	95.5892
1511	1.00531	0.0137922	95.603
1512	1.00297	0.01376	95.6168
1513	1.00205	0.0137474	95.6305
1514	1.00179	0.0137438	95.6443
1515	0.999556	0.0137132	95.658
1516	0.998624	0.0137004	95.6717
1517	0.996159	0.0136666	95.6854
1518	0.99556	0.0136584	95.699
1519	0.991952	0.0136089	95.7126
1520	0.991392	0.0136012	95.7262
1521	0.990383	0.0135874	95.7398
1522	0.988054	0.0135554	95.7534
1523	0.986851	0.0135389	95.7669
1524	0.985848	0.0135252	95.7804
1525	0.985194	0.0135162	95.7939
1526	0.982868	0.0134843	95.8074
1527	0.981437	0.0134646	95.8209
1528	0.980917	0.0134575	95.8344
1529	0.979167	0.0134335	95.8478
1530	0.977237	0.013407	95.8612
1531	0.976578	0.013398	95.8746
1532	0.974703	0.0133722	95.888
1533	0.973858	0.0133607	95.9013
1534	0.972009	0.0133353	95.9147
1535	0.969765	0.0133045	95.928
1536	0.96859	0.0132884	95.9413
1537	0.967206	0.0132694	95.9545
1538	0.966644	0.0132617	95.9678
1539	0.964322	0.0132298	95.981
1540	0.963366	0.0132167	95.9942
1541	0.962073	0.013199	96.0074
1542	0.960788	0.0131813	96.0206
1543	0.959117	0.0131584	96.0338
1544	0.957607	0.0131377	96.0469
1545	0.956808	0.0131267	96.06
1546	0.954034	0.0130887	96.0731
1547	0.952586	0.0130688	96.0862
1548	0.95129	0.013051	96.0992
1549	0.951035	0.0130475	96.1123
1550	0.94813	0.0130077	96.1253
1551	0.948036	0.0130064	96.1383
1552	0.945603	0.012973	96.1513
1553	0.945455	0.012971	96.1642
1554	0.944498	0.0129579	96.1772
1555	0.943012	0.0129375	96.1901
1556	0.940013	0.0128963	96.203
1557	0.939816	0.0128936	96.2159
1558	0.938968	0.012882	96.2288
1559	0.938409	0.0128743	96.2417
1560	0.935797	0.0128385	96.2545
1561	0.934175	0.0128162	96.2673
1562	0.93214	0.0127883	96.2801
1563	0.930658	0.012768	96.2929
1564	0.930216	0.0127619	96.3057
1565	0.929233	0.0127484	96.3184
1566	0.927107	0.0127193	96.3311
1567	0.925831	0.0127018	96.3438
1568	0.925117	0.012692	96.3565
1569	0.923455	0.0126692	96.3692
1570	0.92119	0.0126381	96.3818
1571	0.919396	0.0126135	96.3944
1572	0.917703	0.0125902	96.407
1573	0.917087	0.0125818	96.4196
1574	0.915154	0.0125553	96.4322
1575	0.91365	0.0125346	96.4447
1576	0.912947	0.012525	96.4572
1577	0.912471	0.0125185	96.4698
1578	0.910517	0.0124917	96.4822
1579	0.909546	0.0124783	96.4947
1580	0.908246	0.0124605	96.5072
1581	0.90712	0.012445	96.5196
1582	0.904981	0.0124157	96.532
1583	0.903484	0.0123952	96.5444
1584	0.902658	0.0123838	96.5568
1585	0.900148	0.0123494	96.5692
1586	0.899431	0.0123396	96.5815
1587	0.89858	0.0123279	96.5938
1588	0.895718	0.0122886	96.6061
1589	0.895454	0.012285	96.6184
1590	0.894571	0.0122729	96.6307
1591	0.894169	0.0122674	96.643
1592	0.892051	0.0122383	96.6552
1593	0.889717	0.0122063	96.6674
1594	0.887488	0.0121757	96.6796
1595	0.887355	0.0121739	96.6917
1596	0.88624	0.0121586	96.7039
1597	0.884984	0.0121414	96.716
1598	0.884556	0.0121355	96.7282
1599	0.882946	0.0121134	96.7403
1600	0.882092	0.0121017	96.7524
1601	0.88075	0.0120833	96.7645
1602	0.878808	0.0120566	96.7765
1603	0.877629	0.0120405	96.7886
1604	0.876438	0.0120241	96.8006
1605	0.875316	0.0120087	96.8126
1606	0.874687	0.0120001	96.8246
1607	0.872227	0.0119663	96.8366
1608	0.870325	0.0119403	96.8485
1609	0.870088	0.011937	96.8605
1610	0.868038	0.0119089	96.8724
1611	0.866943	0.0118939	96.8843
1612	0.86514	0.0118691	96.8961
1613	0.864683	0.0118629	96.908
1614	0.862666	0.0118352	96.9198
1615	0.861397	0.0118178	96.9316
1616	0.860432	0.0118045	96.9434
1617	0.859337	0.0117895	96.9552
1618	0.857685	0.0117668	96.967
1619	0.857206	0.0117603	96.9788
1620	0.855152	0.0117321	96.9905
1621	0.852781	0.0116996	97.0022
1622	0.850981	0.0116749	97.0139
1623	0.850582	0.0116694	97.0255
1624	0.849807	0.0116588	97.0372
1625	0.848716	0.0116438	97.0488
1626	0.84744	0.0116263	97.0605
1627	0.844836	0.0115906	97.0721
1628	0.843472	0.0115718	97.0836
1629	0.841722	0.0115478	97.0952
1630	0.840635	0.0115329	97.1067
1631	0.839189	0.0115131	97.1182
1632	0.837378	0.0114882	97.1297
1633	0.836753	0.0114797	97.1412
1634	0.835714	0.0114654	97.1527
1635	0.833145	0.0114302	97.1641
1636	0.832287	0.0114184	97.1755
1637	0.832207	0.0114173	97.1869
1638	0.831153	0.0114028	97.1983
1639	0.830609	0.0113954	97.2097
1640	0.828716	0.0113694	97.2211
1641	0.827222	0.0113489	97.2324
1642	0.826463	0.0113385	97.2438
1643	0.8236	0.0112992	97.2551
1644	0.822664	0.0112864	97.2664
1645	0.821787	0.0112743	97.2776
1646	0.818557	0.01123	97.2889
1647	0.817966	0.0112219	97.3001
1648	0.817381	0.0112139	97.3113
1649	0.816781	0.0112057	97.3225
1650	0.815259	0.0111848	97.3337
1651	0.81334	0.0111585	97.3449
1652	0.812992	0.0111537	97.356
1653	0.811351	0.0111312	97.3671
1654	0.809939	0.0111118	97.3782
1655	0.808284	0.0110891	97.3893
1656	0.806522	0.0110649	97.4004
1657	0.805873	0.011056	97.4115
1658	0.803376	0.0110218	97.4225
1659	0.802843	0.0110145	97.4335
1660	0.802582	0.0110109	97.4445
1661	0.801853	0.0110009	97.4555
1662	0.800345	0.0109802	97.4665
1663	0.799413	0.0109674	97.4775
1664	0.797562	0.010942	97.4884
1665	0.796393	0.010926	97.4993
1666	0.794028	0.0108935	97.5102
1667	0.793462	0.0108857	97.5211
1668	0.792733	0.0108757	97.532
1669	0.79049	0.010845	97.5428
1670	0.78892	0.0108234	97.5536
1671	0.787947	0.0108101	97.5645
1672	0.787046	0.0107977	97.5753
1673	0.783851	0.0107539	97.586
1674	0.78331	0.0107465	97.5968
1675	0.782417	0.0107342	97.6075
1676	0.78007	0.010702	97.6182
1677	0.778796	0.0106845	97.6289
1678	0.777378	0.0106651	97.6395
1679	0.776073	0.0106472	97.6502
1680	0.775032	0.0106329	97.6608
1681	0.773765	0.0106155	97.6714
1682	0.772129	0.0105931	97.682
1683	0.77151	0.0105846	97.6926
1684	0.769409	0.0105558	97.7032
1685	0.767461	0.010529	97.7137
1686	0.766271	0.0105127	97.7242
1687	0.765601	0.0105035	97.7347
1688	0.763757	0.0104782	97.7452
1689	0.762868	0.010466	97.7557
1690	0.761749	0.0104507	97.7661
1691	0.760777	0.0104373	97.7765
1692	0.758799	0.0104102	97.787
1693	0.758287	0.0104032	97.7974
1694	0.756872	0.0103838	97.8077
1695	0.756117	0.0103734	97.8181
1696	0.755386	0.0103634	97.8285
1697	0.753396	0.0103361	97.8388
1698	0.750825	0.0103008	97.8491
1699	0.750357	0.0102944	97.8594
1700	0.748952	0.0102751	97.8697
1701	0.747753	0.0102587	97.8799
1702	0.74655	0.0102421	97.8902
1703	0.745464	0.0102273	97.9004
1704	0.744083	0.0102083	97.9106
1705	0.74303	0.0101939	97.9208
1706	0.741151	0.0101681	97.931
1707	0.740932	0.0101651	97.9412
1708	0.739634	0.0101473	97.9513
1709	0.738282	0.0101287	97.9614
1710	0.736754	0.0101078	97.9715
1711	0.735984	0.0100972	97.9816
1712	0.734334	0.0100745	97.9917
1713	0.732555	0.0100501	98.0018
1714	0.731207	0.0100317	98.0118
1715	0.729798	0.0100123	98.0218
1716	0.728627	0.00999625	98.0318
1717	0.728073	0.00998865	98.0418
1718	0.726611	0.0099686	98.0518
1719	0.72469	0.00994224	98.0617
1720	0.724353	0.00993762	98.0716
1721	0.723455	0.0099253	98.0816
1722	0.720796	0.00988881	98.0914
1723	0.719171	0.00986653	98.1013
1724	0.718163	0.0098527	98.1112
1725	0.717271	0.00984046	98.121
1726	0.715912	0.00982182	98.1308
1727	0.714459	0.00980188	98.1406
1728	0.712296	0.0097722	98.1504
1729	0.711682	0.00976378	98.1602
1730	0.710524	0.00974789	98.1699
1731	0.708938	0.00972614	98.1796
1732	0.708243	0.0097166	98.1894
1733	0.707751	0.00970985	98.1991
1734	0.705257	0.00967564	98.2087
1735	0.704625	0.00966697	98.2184
1736	0.703536	0.00965202	98.2281
1737	0.702237	0.0096342	98.2377
1738	0.701948	0.00963024	98.2473
1739	0.700675	0.00961277	98.2569
1740	0.698206	0.00957891	98.2665
1741	0.697391	0.00956772	98.2761
1742	0.696183	0.00955115	98.2856
1743	0.694768	0.00953173	98.2952
1744	0.693314	0.00951178	98.3047
1745	0.691783	0.00949078	98.3142
1746	0.690844	0.0094779	98.3236
1747	0.689537	0.00945996	98.3331
1748	0.688487	0.00944556	98.3426
1749	0.68741	0.00943079	98.352
1750	0.685529	0.00940498	98.3614
1751	0.685184	0.00940024	98.3708
1752	0.683736	0.00938039	98.3802
1753	0.682501	0.00936344	98.3895
1754	0.68193	0.0093556	98.3989
1755	0.681161	0.00934505	98.4082
1756	0.679557	0.00932305	98.4176
1757	0.677853	0.00929967	98.4269
1758	0.677348	0.00929274	98.4362
1759	0.677034	0.00928844	98.4454
1760	0.674814	0.00925798	98.4547
1761	0.673177	0.00923551	98.4639
1762	0.672011	0.00921952	98.4732
1763	0.670998	0.00920563	98.4824
1764	0.670346	0.00919668	98.4916
1765	0.669053	0.00917894	98.5007
1766	0.666816	0.00914826	98.5099
1767	0.665191	0.00912595	98.519
1768	0.664505	0.00911655	98.5281
1769	0.663741	0.00910606	98.5372
1770	0.662103	0.00908359	98.5463
1771	0.661004	0.00906851	98.5554
1772	0.659952	0.00905408	98.5644
1773	0.659043	0.00904161	98.5735
1774	0.656981	0.00901333	98.5825
1775	0.656418	0.0090056	98.5915
1776	0.654498	0.00897926	98.6005
1777	0.651601	0.00893951	98.6094
1778	0.65049	0.00892428	98.6183
1779	0.649309	0.00890807	98.6272
1780	0.648526	0.00889733	98.6361
1781	0.646073	0.00886368	98.645
1782	0.644789	0.00884605	98.6539
1783	0.643704	0.00883117	98.6627
1784	0.643065	0.00882241	98.6715
1785	0.642723	0.00881771	98.6803
1786	0.641591	0.00880219	98.6891
1787	0.640747	0.0087906	98.6979
1788	0.639558	0.00877429	98.7067
1789	0.638814	0.00876408	98.7155
1790	0.636949	0.0087385	98.7242
1791	0.635364	0.00871675	98.7329
1792	0.635091	0.008713	98.7416
1793	0.631642	0.00866569	98.7503
1794	0.630577	0.00865108	98.7589
1795	0.629736	0.00863953	98.7676
1796	0.629241	0.00863275	98.7762
1797	0.628115	0.00861729	98.7848
1798	0.626959	0.00860143	98.7934
1799	0.625085	0.00857573	98.802
1800	0.623294	0.00855115	98.8106
1801	0.622319	0.00853778	98.8191
1802	0.621494	0.00852647	98.8276
1803	0.619631	0.00850091	98.8361
1804	0.618051	0.00847923	98.8446
1805	0.617647	0.00847369	98.8531
1806	0.616406	0.00845667	98.8615
1807	0.61547	0.00844382	98.87
1808	0.613781	0.00842065	98.8784
1809	0.612009	0.00839634	98.8868
1810	0.611331	0.00838703	98.8952
1811	0.610543	0.00837622	98.9036
1812	0.608531	0.00834862	98.9119
1813	0.606978	0.00832731	98.9202
1814	0.605622	0.00830871	98.9285
1815	0.604744	0.00829666	98.9368
1816	0.603527	0.00827996	98.9451
1817	0.602586	0.00826705	98.9534
1818	0.602289	0.00826299	98.9617
1819	0.59986	0.00822967	98.9699
1820	0.598665	0.00821327	98.9781
1821	0.597309	0.00819466	98.9863
1822	0.596872	0.00818867	98.9945
1823	0.595436	0.00816896	99.0026
1824	0.593385	0.00814083	99.0108
1825	0.592402	0.00812735	99.0189
1826	0.59176	0.00811854	99.027
1827	0.590071	0.00809536	99.0351
1828	0.588398	0.00807241	99.0432
1829	0.586602	0.00804777	99.0512
1830	0.585045	0.0080264	99.0593
1831	0.584308	0.0080163	99.0673
1832	0.583279	0.00800218	99.0753
1833	0.581961	0.00798409	99.0833
1834	0.580644	0.00796604	99.0912
1835	0.5806	0.00796543	99.0992
1836	0.57935	0.00794828	99.1072
1837	0.57873	0.00793977	99.1151
1838	0.575632	0.00789726	99.123
1839	0.574053	0.0078756	99.1309
1840	0.573365	0.00786617	99.1387
1841	0.57016	0.0078222	99.1466
1842	0.569921	0.00781892	99.1544
1843	0.56878	0.00780327	99.1622
1844	0.5672	0.0077816	99.17
1845	0.566862	0.00777695	99.1777
1846	0.56518	0.00775388	99.1855
1847	0.563485	0.00773061	99.1932
1848	0.563294	0.007728	99.201
1849	0.561998	0.00771022	99.2087
1850	0.560492	0.00768956	99.2164
1851	0.559743	0.00767928	99.224
1852	0.558761	0.00766582	99.2317
1853	0.557521	0.00764879	99.2393
1854	0.554481	0.00760709	99.247
1855	0.554195	0.00760317	99.2546
1856	0.552822	0.00758433	99.2621
1857	0.552113	0.00757461	99.2697
1858	0.55071	0.00755536	99.2773
1859	0.549152	0.00753398	99.2848
1860	0.546799	0.0075017	99.2923
1861	0.545648	0.00748591	99.2998
1862	0.544354	0.00746816	99.3073
1863	0.543384	0.00745485	99.3147
1864	0.54148	0.00742872	99.3221
1865	0.540682	0.00741777	99.3296
1866	0.538637	0.00738973	99.337
1867	0.537574	0.00737514	99.3443
1868	0.535935	0.00735266	99.3517
1869	0.534549	0.00733364	99.359
1870	0.534079	0.00732719	99.3663
1871	0.532692	0.00730816	99.3736
1872	0.532198	0.00730139	99.3809
1873	0.531237	0.00728821	99.3882
1874	0.529979	0.00727094	99.3955
1875	0.528553	0.00725137	99.4028
1876	0.52707	0.00723103	99.41
1877	0.525085	0.0072038	99.4172
1878	0.5232	0.00717795	99.4244
1879	0.522059	0.00716229	99.4315
1880	0.519929	0.00713306	99.4387
1881	0.518536	0.00711395	99.4458
1882	0.516754	0.0070895	99.4529
1883	0.515931	0.00707822	99.4599
1884	0.515257	0.00706896	99.467
1885	0.513795	0.00704891	99.4741
1886	0.512835	0.00703574	99.4811
1887	0.512126	0.00702601	99.4881
1888	0.509933	0.00699593	99.4951
1889	0.508738	0.00697954	99.5021
1890	0.506994	0.0069556	99.5091
1891	0.505324	0.0069327	99.516
1892	0.504473	0.00692102	99.5229
1893	0.50341	0.00690644	99.5298
1894	0.502213	0.00689001	99.5367
1895	0.500033	0.0068601	99.5436
1896	0.499367	0.00685096	99.5504
1897	0.498546	0.00683971	99.5573
1898	0.496037	0.00680528	99.5641
1899	0.494539	0.00678473	99.5709
1900	0.493704	0.00677327	99.5776
1901	0.491026	0.00673654	99.5844
1902	0.489448	0.00671488	99.5911
1903	0.488431	0.00670093	99.5978
1904	0.48727	0.00668501	99.6045
1905	0.485977	0.00666727	99.6111
1906	0.484574	0.00664802	99.6178
1907	0.484202	0.00664291	99.6244
1908	0.482177	0.00661513	99.631
1909	0.478876	0.00656985	99.6376
1910	0.477939	0.00655699	99.6442
1911	0.477049	0.00654477	99.6507
1912	0.475137	0.00651854	99.6572
1913	0.474465	0.00650933	99.6637
1914	0.472636	0.00648424	99.6702
1915	0.472189	0.0064781	99.6767
1916	0.470473	0.00645456	99.6832
1917	0.469544	0.00644181	99.6896
1918	0.467326	0.00641139	99.696
1919	0.46693	0.00640595	99.7024
1920	0.46628	0.00639703	99.7088
1921	0.463611	0.00636042	99.7152
1922	0.463314	0.00635635	99.7215
1923	0.462384	0.00634358	99.7279
1924	0.460394	0.00631629	99.7342
1925	0.457832	0.00628113	99.7405
1926	0.456721	0.00626589	99.7467
1927	0.455321	0.00624668	99.753
1928	0.454538	0.00623595	99.7592
1929	0.453324	0.00621929	99.7654
1930	0.452261	0.00620471	99.7716
1931	0.450328	0.00617819	99.7778
1932	0.448217	0.00614923	99.784
1933	0.447296	0.00613659	99.7901
1934	0.445996	0.00611875	99.7962
1935	0.444852	0.00610306	99.8023
1936	0.442835	0.00607539	99.8084
1937	0.4419	0.00606256	99.8145
1938	0.439968	0.00603605	99.8205
1939	0.437817	0.00600655	99.8265
1940	0.434922	0.00596683	99.8325
1941	0.433517	0.00594755	99.8384
1942	0.431779	0.0059237	99.8443
1943	0.430404	0.00590485	99.8502
1944	0.428119	0.0058735	99.8561
1945	0.426871	0.00585637	99.862
1946	0.425796	0.00584163	99.8678
1947	0.424907	0.00582943	99.8736
1948	0.421942	0.00578875	99.8794
1949	0.420939	0.00577499	99.8852
1950	0.41936	0.00575333	99.891
1951	0.416637	0.00571596	99.8967
1952	0.414754	0.00569013	99.9024
1953	0.413114	0.00566764	99.908
1954	0.41168	0.00564796	99.9137
1955	0.411065	0.00563952	99.9193
1956	0.409507	0.00561816	99.9249
1957	0.40678	0.00558074	99.9305
1958	0.40585	0.00556798	99.9361
1959	0.401378	0.00550662	99.9416
1960	0.398607	0.00546861	99.9471
1961	0.397985	0.00546008	99.9525
1962	0.394475	0.00541192	99.9579
1963	0.3922	0.00538071	99.9633
1964	0.389856	0.00534855	99.9687
1965	0.386946	0.00530864	99.974
1966	0.386385	0.00530093	99.9793
1967	0.383957	0.00526763	99.9845
1968	0.37832	0.00519029	99.9897
1969	0.377074	0.0051732	99.9949
1970	0.371032	0.00509031	100
1971	1.90961e-25	2.61985e-27	100
1972	2.54141e-26	3.48663e-28	100
1973	4.51909e-27	6.19987e-29	100
1974	2.06877e-27	2.8382e-29	100
1975	1.70619e-27	2.34077e-29	100
1976	1.57177e-27	2.15635e-29	100
1977	1.50146e-27	2.0599e-29	100
1978	1.48065e-27	2.03134e-29	100
1979	1.39189e-27	1.90958e-29	100
1980	1.24303e-27	1.70535e-29	100
1981	1.14405e-27	1.56956e-29	100
1982	1.12054e-27	1.5373e-29	100
1983	1.09857e-27	1.50716e-29	100
1984	9.46509e-28	1.29854e-29	100
1985	7.75896e-28	1.06448e-29	100
1986	7.72959e-28	1.06045e-29	100
1987	7.58988e-28	1.04128e-29	100
1988	7.23189e-28	9.92165e-30	100
1989	7.02753e-28	9.64128e-30	100
1990	6.10499e-28	8.37562e-30	100
1991	5.9691e-28	8.18918e-30	100
1992	5.06775e-28	6.9526e-30	100
1993	4.22224e-28	5.79261e-30	100
1994	3.91841e-28	5.37578e-30	100
1995	3.87667e-28	5.31852e-30	100
1996	3.84373e-28	5.27333e-30	100
1997	3.80773e-28	5.22394e-30	100
1998	3.62444e-28	4.97249e-30	100
1999	3.53675e-28	4.85217e-30	100
[truncated: 19 more rows]

## Sheet: eTable 3b - Baseline charact.
Component	Eigenvalue	Variance	CumulativeVariance
1	3.09453	10.6708	10.6708
2	2.67609	9.22788	19.8987
3	2.42937	8.37713	28.2758
4	1.83682	6.33388	34.6097
5	1.55177	5.35092	39.9606
6	1.44804	4.99324	44.9538
7	1.29219	4.45583	49.4097
8	1.19652	4.12592	53.5356
9	1.07788	3.71682	57.2524
10	1.06686	3.67884	60.9313
11	0.969496	3.34309	64.2743
12	0.931164	3.21091	67.4853
13	0.922101	3.17966	70.6649
14	0.886788	3.05789	73.7228
15	0.848907	2.92727	76.6501
16	0.792675	2.73336	79.3834
17	0.787366	2.71506	82.0985
18	0.694228	2.39389	84.4924
19	0.638798	2.20275	86.6951
20	0.611256	2.10778	88.8029
21	0.520413	1.79453	90.5974
22	0.492684	1.69891	92.2963
23	0.43786	1.50986	93.8062
24	0.399061	1.37607	95.1823
25	0.354702	1.22311	96.4054
26	0.3203	1.10448	97.5099
27	0.306523	1.05698	98.5668
28	0.217621	0.750417	99.3173
29	0.197994	0.682736	100

## Sheet: eTable 4
exposure	sex	normalised	entrez_gene_symbol	aptname	estimate	stderr	p_value
Age	All	Yes	CRBB2	seq.10000.28	-0.00137612	0.00216771	0.525615
Age	All	Yes	c-Raf	seq.10001.7	0.00171145	0.00211436	0.418359
Age	All	Yes	ZNF41	seq.10003.15	-0.00910625	0.00215928	2.58417e-05
Age	All	Yes	ELK1	seq.10006.25	0.00116982	0.00207847	0.573615
Age	All	Yes	GUC1A	seq.10008.43	-0.00166477	0.00211694	0.431724
Age	All	Yes	BECN1	seq.10010.10	-0.000358205	0.00212892	0.866398
Age	All	Yes	OCRL	seq.10011.65	-0.00244626	0.00211688	0.247983
Age	All	Yes	SPDEF	seq.10012.5	-0.00393303	0.00212017	0.0637365
Age	All	Yes	SLUG	seq.10014.31	-0.0062653	0.00215948	0.00375725
Age	All	Yes	KCAB2	seq.10015.119	-0.00111295	0.00207602	0.591953
Age	All	Yes	POLH	seq.10022.207	0.00126027	0.00216067	0.559773
Age	All	Yes	VDR	seq.10023.32	-0.00349518	0.00214849	0.103936
Age	All	Yes	HOGA1	seq.10024.44	-0.00724436	0.00216562	0.000837682
Age	All	Yes	DLDH	seq.10025.1	-0.00654943	0.00206956	0.00157624
Age	All	Yes	MutY homolog	seq.10030.8	-0.00348178	0.00215543	0.106394
Age	All	Yes	DUS4	seq.10035.6	-0.000438756	0.00215872	0.838962
Age	All	Yes	ZHX3	seq.10036.201	0.00891426	0.00212193	2.7752e-05
Age	All	Yes	SIG12:Ig-like V-type 2	seq.10037.98	0.00214983	0.00212971	0.312883
Age	All	Yes	PNP	seq.10039.32	-0.00337774	0.00206257	0.101655
Age	All	Yes	P73L	seq.10040.63	2.45412e-05	0.00214824	0.990886
Age	All	Yes	HNF4A	seq.10041.3	0.00134494	0.0020043	0.50228
Age	All	Yes	SGK3	seq.10042.8	-0.00512157	0.00213158	0.0163656
Age	All	Yes	BRD4	seq.10043.31	-0.00109002	0.00216763	0.615118
Age	All	Yes	WN10A	seq.10044.12	-0.00989131	0.00210321	2.74106e-06
Age	All	Yes	CUL3	seq.10045.47	0.000852794	0.0021055	0.685498
Age	All	Yes	cIAP-1	seq.10046.55	0.00158603	0.00215912	0.462686
Age	All	Yes	NCF-2	seq.10047.12	-0.0125733	0.00211904	3.49092e-09
Age	All	Yes	PEBB	seq.10048.7	0.0119165	0.00212625	2.3812e-08
Age	All	Yes	TERF1	seq.10049.112	-0.00312244	0.00216559	0.149505
Age	All	Yes	ILK1	seq.10053.5	-0.000188233	0.00186948	0.919809
Age	All	Yes	GAN	seq.10054.3	-0.0017263	0.00214949	0.422002
Age	All	Yes	FOXM1	seq.10056.5	0.00102341	0.00212079	0.629461
Age	All	Yes	RD23A	seq.10058.1	0.00799098	0.00200528	6.99326e-05
Age	All	Yes	FANCL	seq.10063.10	-0.00370713	0.00214607	0.0842508
Age	All	Yes	RBBP9	seq.10064.12	-0.0080757	0.0021302	0.000154496
Age	All	Yes	PIN1	seq.10069.2	-0.00046411	0.0021671	0.830443
Age	All	Yes	PLCG2	seq.10070.22	0.0055531	0.00208792	0.00788548
Age	All	Yes	TYDP1	seq.10073.22	4.2552e-05	0.00215509	0.984249
Age	All	Yes	BRD2	seq.10074.128	-0.000517867	0.00214038	0.808843
Age	All	Yes	ACBD6	seq.10075.75	-0.000472363	0.00206332	0.818945
Age	All	Yes	AP4M1	seq.10076.1	-0.000736257	0.00212297	0.728774
Age	All	Yes	BAG3	seq.10078.5	-9.03169e-05	0.00214563	0.966428
Age	All	Yes	EI2BA	seq.10080.9	0.00806303	0.0020939	0.00012151
Age	All	Yes	SATB2	seq.10081.17	-0.00787738	0.0021182	0.000205656
Age	All	Yes	NFL	seq.10082.251	0.0074735	0.00213701	0.000480569
Age	All	Yes	STAR	seq.10085.25	0.00149246	0.00215082	0.487823
Age	All	Yes	CBS	seq.10086.39	1.04089e-05	0.00214845	0.996135
Age	All	Yes	Alpha crystallin A chain	seq.10087.10	-0.00114249	0.00216299	0.597419
Age	All	Yes	APT	seq.10088.37	0.000303217	0.00196609	0.877449
Age	All	Yes	ASML	seq.10089.7	-0.00180766	0.0021642	0.403676
Age	All	Yes	CHIP	seq.10336.3	-0.00344705	0.00215955	0.110606
Age	All	Yes	NSE	seq.10339.48	0.0132448	0.00197475	2.58134e-11
Age	All	Yes	PIAS4	seq.10342.55	-0.000781727	0.00215385	0.716685
Age	All	Yes	IL-10 Ra	seq.10344.334	-0.00683692	0.00213598	0.001392
Age	All	Yes	STAT3	seq.10346.5	0.00914693	0.00204125	7.85179e-06
Age	All	Yes	IRF1	seq.10351.51	-0.00387514	0.0021595	0.0728913
Age	All	Yes	STAT3	seq.10354.57	0.00430179	0.00213642	0.0441917
Age	All	Yes	c-Jun	seq.10356.21	-0.00963481	0.00212013	5.84026e-06
Age	All	Yes	OAS1	seq.10361.25	-0.00192528	0.00212246	0.364464
Age	All	Yes	c-Myc	seq.10362.35	0.000723092	0.00214395	0.735948
Age	All	Yes	SMAD3	seq.10363.13	-0.00495869	0.00203941	0.0151273
Age	All	Yes	SMAD2	seq.10364.6	0.000787262	0.00206627	0.703239
Age	All	Yes	IL-23	seq.10365.132	0.0114828	0.00198141	7.91662e-09
Age	All	Yes	PDGFRA	seq.10366.11	0.00758866	0.00212136	0.000355538
Age	All	Yes	IL-12	seq.10367.62	-0.00016148	0.00214508	0.94
Age	All	Yes	STAT1	seq.10370.21	0.00727289	0.00209501	0.000528601
Age	All	Yes	STAT6	seq.10372.18	-0.00456025	0.00213242	0.032596
Age	All	Yes	ANGL3	seq.10382.1	0.0216334	0.00198499	6.67892e-27
Age	All	Yes	ZNRF3	seq.10390.21	-0.00197278	0.00216257	0.361755
Age	All	Yes	ANGL3	seq.10391.1	0.0320405	0.00193135	5.58208e-58
Age	All	Yes	Mcl-1	seq.10396.6	0.00669854	0.00215212	0.00188141
Age	All	Yes	ANKR1	seq.10398.110	-0.00132015	0.00216433	0.541961
Age	All	Yes	STX12	seq.10418.36	0.0144228	0.00212292	1.43915e-11
Age	All	Yes	SCAR5	seq.10419.1	0.0196917	0.00196747	4.87032e-23
Age	All	Yes	FAIM1	seq.10420.30	-0.00619867	0.00215203	0.00401457
Age	All	Yes	NPDC1	seq.10424.31	0.0111778	0.00214915	2.18651e-07
Age	All	Yes	B4GT5	seq.10425.3	-0.00362508	0.00213823	0.0901626
Age	All	Yes	GOSR2	seq.10426.21	-0.00473717	0.00215838	0.0282952
Age	All	Yes	KI2S2	seq.10428.1	0.0090636	0.00214403	2.47195e-05
Age	All	Yes	4F2:CD	seq.10430.31	0.000495676	0.00215727	0.818294
Age	All	Yes	K1644	seq.10432.3	0.000603001	0.00215952	0.780098
Age	All	Yes	ASPG	seq.10435.2	0.00763695	0.00209092	0.000266503
Age	All	Yes	CSF2R	seq.10438.19	-0.00398127	0.002145	0.0635917
Age	All	Yes	AMY2B	seq.10439.57	-0.00336571	0.00211398	0.111517
Age	All	Yes	ACAM:ECD	seq.10440.26	0.0160633	0.00211223	4.37502e-14
Age	All	Yes	TM190	seq.10442.1	0.0131532	0.00211841	6.47739e-10
Age	All	Yes	ApoM	seq.10445.20	-0.0123562	0.00213372	8.12254e-09
Age	All	Yes	PABP3	seq.10447.18	0.012538	0.00211154	3.40135e-09
Age	All	Yes	TMM46	seq.10449.31	-0.00701436	0.00214244	0.00107862
Age	All	Yes	NUCB1	seq.10451.11	0.0111585	0.00212021	1.57121e-07
Age	All	Yes	CEA20	seq.10453.7	-0.00572207	0.00215782	0.00807065
Age	All	Yes	DJC16	seq.10454.99	-0.00124802	0.00213781	0.559432
Age	All	Yes	IL-31	seq.10455.196	-0.00361361	0.00214727	0.0925545
Age	All	Yes	IL-18 Rb	seq.10457.3	-0.00207446	0.00216327	0.337704
Age	All	Yes	Chitotriosidase-1	seq.10460.1	0.0121152	0.00213917	1.69989e-08
Age	All	Yes	INSL5	seq.10462.14	0.00115403	0.00214797	0.591146
Age	All	Yes	Alkaline phosphatase, intestine	seq.10463.23	0.00949988	0.00212071	7.90497e-06
Age	All	Yes	ANTR1	seq.10464.6	0.00308851	0.00211352	0.144089
Age	All	Yes	TXD11:N-term	seq.10470.34	-0.00142067	0.00215876	0.510555
Age	All	Yes	HVEM	seq.10472.53	-0.00247144	0.00205915	0.230197
Age	All	Yes	Trefoil factor 2	seq.10473.2	-0.00490993	0.00209647	0.0192794
Age	All	Yes	MMP-10	seq.10479.18	-1.9127e-05	0.00214111	0.992873
Age	All	Yes	CD59	seq.10480.33	-0.00555958	0.00211177	0.00853753
Age	All	Yes	MAGE-4	seq.10485.56	0.00221216	0.00214632	0.302821
Age	All	Yes	RPN1:CD	seq.10490.3	0.00522414	0.00213617	0.0145491
Age	All	Yes	CaCC	seq.10496.11	0.000525977	0.00216545	0.808112
Age	All	Yes	T106A	seq.10499.1	-0.00519701	0.00216805	0.0166182
Age	All	Yes	RNF43	seq.10505.12	0.00242856	0.00211143	0.250201
Age	All	Yes	PGRC2	seq.10506.53	2.67383e-05	0.00214852	0.990072
Age	All	Yes	sperm protein 10	seq.10507.166	-0.000867605	0.00216828	0.689099
Age	All	Yes	SCIMP	seq.10510.62	-0.00316051	0.00215734	0.143077
Age	All	Yes	Collagen alpha-3(VI):isoform 3	seq.10511.10	0.00598161	0.00215653	0.00559375
Age	All	Yes	IL3RB:ECD	seq.10512.13	-0.00354766	0.00216105	0.100823
Age	All	Yes	CSEN	seq.10513.13	-0.00141348	0.00216783	0.514461
Age	All	Yes	PGD2 synthase	seq.10514.5	0.0223905	0.00203443	2.18605e-27
Age	All	Yes	MXRA8:ECD	seq.10521.10	0.0200544	0.00199851	3.78983e-23
Age	All	Yes	DHX9	seq.10527.22	-0.00427032	0.00215165	0.0473188
Age	All	Yes	DPEP1	seq.10528.2	-0.00267342	0.00216774	0.217619
Age	All	Yes	PSB6	seq.10530.8	-0.00126477	0.00216563	0.559274
Age	All	Yes	RASN	seq.10531.18	0.00663973	0.00204288	0.00117263
Age	All	Yes	PARP:BRCT domain	seq.10534.40	-0.000674871	0.00213583	0.752054
Age	All	Yes	CX6A2	seq.10535.25	-0.00072079	0.00215516	0.738077
Age	All	Yes	C99L2	seq.10539.30	-0.00254261	0.0021409	0.235118
Age	All	Yes	TSEAR	seq.10546.2	-0.00086677	0.00216004	0.688261
Age	All	Yes	BMP RIB	seq.10550.37	-0.00503883	0.00215488	0.0194689
Age	All	Yes	LAT	seq.10551.7	-0.0013214	0.00215778	0.540352
Age	All	Yes	NKG2F	seq.10552.88	-0.000712796	0.00216818	0.742377
Age	All	Yes	TOIP2	seq.10553.8	0.00649617	0.00215576	0.00261612
Age	All	Yes	BGAL	seq.10554.23	0.000822492	0.00214865	0.701913
Age	All	Yes	TEX29	seq.10557.6	-0.00960939	0.00212426	6.43792e-06
Age	All	Yes	PCDH9	seq.10558.26	0.0143429	0.00193176	1.66859e-13
Age	All	Yes	ITM2C:N-term	seq.10560.1	-0.00787941	0.00208786	0.000165431
Age	All	Yes	PGRP-I-alpha	seq.10561.5	-0.00718511	0.00214407	0.000819863
Age	All	Yes	NETO2	seq.10562.42	0.00702475	0.00207414	0.000720856
Age	All	Yes	LYSM3	seq.10563.13	-0.00201689	0.00215839	0.350192
Age	All	Yes	SLIK3	seq.10565.19	0.00634946	0.00203626	0.00184571
Age	All	Yes	MFAP2	seq.10569.28	0.0019331	0.00214775	0.368199
Age	All	Yes	MGAT1	seq.10571.14	-0.00248695	0.00213151	0.243449
Age	All	Yes	CST8	seq.10572.65	0.0134331	0.00211096	2.44311e-10
Age	All	Yes	b2-Microglobulin	seq.10574.10	0.0112277	0.00209716	9.61448e-08
Age	All	Yes	PUF60	seq.10575.31	0.0197744	0.00201971	3.8838e-22
Age	All	Yes	PXDC2:ECD	seq.10576.7	0.0156625	0.00192584	7.31585e-16
Age	All	Yes	SFTA2	seq.10580.14	0.00285137	0.00216382	0.187741
Age	All	Yes	SG196	seq.10582.36	0.000482527	0.00216496	0.823652
Age	All	Yes	TM108	seq.10583.1	-0.00411555	0.00215725	0.0565646
Age	All	Yes	NDUS4	seq.10584.7	0.00212675	0.0021571	0.324288
Age	All	Yes	SIAT9	seq.10588.39	-0.00187377	0.00214779	0.383087
Age	All	Yes	RET1L	seq.10589.7	0.00271804	0.00215888	0.208177
Age	All	Yes	CLGN	seq.10600.24	-0.000305046	0.00215858	0.887633
Age	All	Yes	HIS3	seq.10603.1	0.00609389	0.00212612	0.00419814
Age	All	Yes	APMAP	seq.10605.22	0.0019044	0.0021649	0.379145
Age	All	Yes	TOIP1:Perinuclear	seq.10606.34	0.00710334	0.00206064	0.000578352
Age	All	Yes	HIS1	seq.10608.9	0.00168761	0.00215969	0.434652
Age	All	Yes	PLOD3	seq.10612.18	0.0072532	0.00209703	0.00055408
Age	All	Yes	CASC4	seq.10613.33	0.00319288	0.00210421	0.12933
Age	All	Yes	MYP0	seq.10615.18	-0.0131956	0.00198267	3.64283e-11
Age	All	Yes	PDXL2	seq.10616.67	0.0020635	0.00214554	0.336287
Age	All	Yes	megalin	seq.10618.190	-0.00708127	0.00214684	0.000989386
Age	All	Yes	PSP-94	seq.10620.21	0.0147913	0.00189907	1.08331e-14
Age	All	Yes	PRR16	seq.10621.26	-0.00168299	0.00215347	0.434588
Age	All	Yes	MUC1:region 1	seq.10623.19	-0.005629	0.00214925	0.00888473
Age	All	Yes	ISK13	seq.10624.45	-0.00194118	0.00216361	0.369723
Age	All	Yes	SIA7C	seq.10626.116	0.00131074	0.0021515	0.542448
Age	All	Yes	APLP2	seq.10627.87	0.00792692	0.00203689	0.000102846
Age	All	Yes	HTAI2	seq.10630.5	-0.0013284	0.00216976	0.540452
Age	All	Yes	PGRC2	seq.10631.9	-0.00608456	0.00216059	0.00490837
Age	All	Yes	MO2R1:CD	seq.10636.1	0.000251768	0.00216734	0.907534
Age	All	Yes	K1324:ECD	seq.10637.50	-0.00851961	0.00212627	6.38135e-05
Age	All	Yes	TINF2	seq.10638.1	-0.00405124	0.00213372	0.0577527
Age	All	Yes	NOE3:C-term	seq.10643.16	-0.00326188	0.00215247	0.129828
Age	All	Yes	ASCC1	seq.10647.18	-0.00517278	0.00189688	0.00644779
Age	All	Yes	INSI1	seq.10663.42	-0.00111868	0.00216016	0.604608
Age	All	Yes	GNPTG	seq.10666.7	0.0195288	0.00211778	7.26928e-20
Age	All	Yes	CA185	seq.10667.78	-0.00704636	0.00215161	0.0010751
Age	All	Yes	STX4	seq.10668.5	0.0135163	0.00207375	9.0235e-11
Age	All	Yes	Semaphorin 3E	seq.10670.26	0.00679359	0.00215739	0.00166276
Age	All	Yes	SP-B	seq.10672.75	0.00715841	0.00207421	0.000569907
Age	All	Yes	TMX2	seq.10675.223	-0.00301693	0.00211204	0.153323
Age	All	Yes	NDUB4	seq.10677.9	-0.0087534	0.00214041	4.49407e-05
Age	All	Yes	KLRG2:C-term	seq.10693.43	-0.00181933	0.00216374	0.400547
Age	All	Yes	WF10B	seq.10695.12	0.00309032	0.00214874	0.150534
Age	All	Yes	LRP1	seq.10699.52	5.10152e-06	0.00216688	0.998122
Age	All	Yes	IGS11:CD	seq.10700.10	0.00322054	0.0021568	0.135543
Age	All	Yes	COSA1	seq.10702.1	0.0264938	0.00204593	7.08086e-37
Age	All	Yes	SDS3	seq.10703.203	-0.00210878	0.00214793	0.326332
Age	All	Yes	LRMP	seq.10704.91	-0.00162719	0.00216156	0.451668
Age	All	Yes	SIA7C	seq.10705.14	-0.000132769	0.00216515	0.95111
Age	All	Yes	GON2	seq.10708.3	-0.00139873	0.00215497	0.516368
Age	All	Yes	ZPBP2	seq.10710.23	-0.00299203	0.00216336	0.166805
Age	All	Yes	CLM7	seq.10713.151	0.00866956	0.00212507	4.68882e-05
Age	All	Yes	ACE	seq.10714.7	-0.00223667	0.00215835	0.300194
Age	All	Yes	PSMD5	seq.10716.35	-0.00379678	0.00214039	0.076237
Age	All	Yes	HSP 70	seq.10721.76	0.0103335	0.00207216	6.67157e-07
Age	All	Yes	KSYK:Protein Kinase	seq.10722.13	0.000421422	0.00212812	0.843046
Age	All	Yes	HS3S5	seq.10731.10	-0.0140642	0.00208981	2.21553e-11
Age	All	Yes	G3ST2	seq.10734.339	0.000543279	0.00214691	0.800254
Age	All	Yes	Serpin B1	seq.10737.96	0.0067526	0.00211382	0.00142275
Age	All	Yes	fibulin 5	seq.10738.11	0.0231018	0.00206861	3.97438e-28
Age	All	Yes	CSF-1	seq.10741.22	0.0106464	0.00204162	2.03347e-07
Age	All	Yes	SLIK1	seq.10743.13	-0.012262	0.00193386	2.82462e-10
Age	All	Yes	DKK3	seq.10746.24	0.0283608	0.00195766	2.76572e-45
Age	All	Yes	PCDB2	seq.10748.216	-0.00314245	0.00205559	0.12649
Age	All	Yes	HSP 70	seq.10749.18	0.00810529	0.00211582	0.000131697
Age	All	Yes	CDYL2	seq.10752.8	-0.00658912	0.00203518	0.00122526
Age	All	Yes	ADAM7	seq.10753.31	-0.00249098	0.0021596	0.248867
Age	All	Yes	Prokineticin-2	seq.10754.113	-0.00221677	0.0020961	0.290381
Age	All	Yes	UCN3	seq.10756.34	0.0145857	0.00214092	1.26487e-11
Age	All	Yes	KERA	seq.10758.2	0.0126007	0.00200683	4.17729e-10
Age	All	Yes	GRIA4	seq.10760.107	0.00782581	0.0021182	0.000226244
Age	All	Yes	TMED2	seq.10761.5	0.00584378	0.00215928	0.00686095
Age	All	Yes	KLRG2:N-term	seq.10762.2	0.0112264	0.00211083	1.16455e-07
Age	All	Yes	GPR64	seq.10767.52	-0.00244046	0.00215718	0.258058
Age	All	Yes	CGAT2	seq.10772.21	0.00240175	0.00216008	0.266325
Age	All	Yes	RAB3D	seq.10780.10	0.000414316	0.00216124	0.847995
Age	All	Yes	CLC4G	seq.10781.19	0.000941751	0.00210885	0.655234
Age	All	Yes	LRC52	seq.10785.8	-0.00552082	0.00215961	0.0106501
Age	All	Yes	CLM2	seq.10798.4	0.00113695	0.0021684	0.600111
Age	All	Yes	Collagen-binding protein	seq.10800.15	-0.000735908	0.00213537	0.730411
Age	All	Yes	Ephrin-A2	seq.10801.11	0.0074365	0.00214556	0.000539525
Age	All	Yes	HSP 70	seq.10803.22	0.0089066	0.00208266	1.98831e-05
Age	All	Yes	KLRB1	seq.10809.14	0.00213442	0.002164	0.324092
Age	All	Yes	CD1A	seq.10814.7	-0.00242784	0.00215808	0.260725
Age	All	Yes	HABP4	seq.10815.2	-0.00082339	0.00217159	0.704607
Age	All	Yes	PILRA isoform FDF03-M14	seq.10816.150	0.00624493	0.00213691	0.00351263
Age	All	Yes	TO20L	seq.10817.26	-0.00333749	0.00214777	0.12036
Age	All	Yes	ASM	seq.10818.36	0.00663971	0.00203604	0.00112867
Age	All	Yes	fibulin 1	seq.10819.108	0.0137112	0.00209145	7.03656e-11
Age	All	Yes	VSI10	seq.10825.12	-0.00285663	0.00216147	0.186449
Age	All	Yes	LIGO3	seq.10827.67	-0.000582844	0.00212025	0.783427
Age	All	Yes	K0494:N-term	seq.10830.5	-0.00380362	0.00217139	0.0799804
Age	All	Yes	B4GT6	seq.10832.24	0.00216507	0.00211009	0.304991
Age	All	Yes	HHIP	seq.10833.64	0.00242217	0.00203209	0.233418
Age	All	Yes	A4GCT	seq.10835.25	-0.00102665	0.00216972	0.636141
Age	All	Yes	GCNT4	seq.10842.7	6.61688e-05	0.00215829	0.975545
Age	All	Yes	SIG15	seq.10847.1	0.00176064	0.00214275	0.411362
Age	All	Yes	BTNL3	seq.10848.137	0.000908584	0.00214912	0.672509
Age	All	Yes	IL27B	seq.10851.77	0.00476155	0.00206175	0.0210202
Age	All	Yes	HNRDL	seq.10852.114	0.00618384	0.00206097	0.00272946
Age	All	Yes	GCNT4	seq.10854.15	-0.00550451	0.0021466	0.0104116
Age	All	Yes	PLXB2	seq.10855.55	0.00704547	0.00213559	0.000987232
Age	All	Yes	P4R3A	seq.10866.60	0.0143562	0.00210959	1.33217e-11
Age	All	Yes	Spastin:MIT	seq.10870.32	0.00288692	0.00211497	0.17241
Age	All	Yes	BRAT1	seq.10876.300	-0.00075451	0.00215823	0.726679
Age	All	Yes	F163B	seq.10880.38	0.006627	0.00214073	0.00199116
Age	All	Yes	Desmocollin-1	seq.10882.12	-0.00677864	0.00215029	0.00164343
Age	All	Yes	CF089	seq.10885.36	0.00218675	0.00212599	0.303803
Age	All	Yes	MRAP2	seq.10889.2	-0.0053008	0.00214272	0.0134494
Age	All	Yes	LCTL	seq.10890.135	-0.00564939	0.00216361	0.00909335
Age	All	Yes	OSMR	seq.10892.8	-0.00344175	0.00214586	0.108895
Age	All	Yes	Secretagogin	seq.10894.25	0.00298076	0.00215561	0.166884
Age	All	Yes	TM11B	seq.10895.28	-0.0035091	0.00216369	0.105002
Age	All	Yes	STMN2	seq.10900.272	0.00512371	0.00213468	0.016477
Age	All	Yes	APRV1	seq.10902.53	0.000112535	0.00215696	0.958396
Age	All	Yes	STX8	seq.10903.50	0.0188027	0.00210155	8.18144e-19
Age	All	Yes	NTRI	seq.10907.116	0.0180507	0.00202042	9.15447e-19
Age	All	Yes	GLT13	seq.10908.2	-0.00110092	0.00214332	0.607553
Age	All	Yes	CEAM4	seq.10910.6	-0.000865455	0.00216552	0.689456
Age	All	Yes	PLA2R	seq.10916.44	0.0118396	0.0020619	1.0798e-08
Age	All	Yes	GBGT2	seq.10917.40	0.00286403	0.00214734	0.182437
Age	All	Yes	NEUFC	seq.10924.258	0.00695898	0.00215475	0.00125994
Age	All	Yes	CABP8	seq.10933.107	-0.00551129	0.00214018	0.0100916
Age	All	Yes	sLFA-3	seq.10938.13	-0.000808811	0.00215341	0.707257
Age	All	Yes	PKHA4	seq.10939.16	-0.00288345	0.00216244	0.182547
Age	All	Yes	SRCA	seq.10940.25	0.00376409	0.00209036	0.0719044
Age	All	Yes	Syntaxin-6	seq.10945.11	0.00287022	0.00213711	0.179414
Age	All	Yes	PLD3	seq.10948.14	0.0041331	0.00210595	0.0498341
Age	All	Yes	RLA2	seq.10949.59	0.000323177	0.00216589	0.881401
Age	All	Yes	CLC2A	seq.10953.14	-0.00240414	0.00216703	0.267387
Age	All	Yes	CLC10	seq.10955.4	0.00194567	0.00198871	0.328017
Age	All	Yes	GCSH	seq.10956.82	0.00134524	0.00216679	0.534772
Age	All	Yes	BET1L	seq.10959.125	-0.00509634	0.00213705	0.0171841
Age	All	Yes	TIG3	seq.10961.15	0.00050124	0.00215679	0.81625
Age	All	Yes	a2-HS-Glycoprotein	seq.10966.1	-0.000336554	0.00215471	0.875896
Age	All	Yes	PRL	seq.10967.12	-0.0237929	0.00204119	2.04066e-30
Age	All	Yes	NAR3	seq.10970.3	9.27259e-05	0.00194622	0.962005
Age	All	Yes	ISK7	seq.10974.20	0.0123757	0.00210969	5.2152e-09
Age	All	Yes	MUCL1	seq.10975.59	-0.00295295	0.00216095	0.171937
Age	All	Yes	MUC1:region 3	seq.10976.44	-0.00502874	0.00215493	0.0197163
Age	All	Yes	UCMA	seq.10977.55	0.00932641	0.00215613	1.59727e-05
Age	All	Yes	SOM2	seq.10978.39	-0.00357157	0.00207424	0.08525
Age	All	Yes	ACES	seq.10980.11	0.00133994	0.00198463	0.499653
Age	All	Yes	NRG3	seq.10981.56	-0.000788809	0.00216422	0.715541
Age	All	Yes	LRRK2	seq.10990.21	-0.0045709	0.00213929	0.0327487
Age	All	Yes	Osteocalcin	seq.11067.13	-0.00355522	0.00216497	0.100716
Age	All	Yes	IL-5	seq.11071.1	-0.00526781	0.00215704	0.0146871
Age	All	Yes	GPDA	seq.11081.1	-0.000514609	0.00212886	0.809015
Age	All	Yes	NSE	seq.11083.23	-0.00182435	0.00214311	0.394726
Age	All	Yes	IgA	seq.11089.7	0.0124376	0.00209412	3.37154e-09
Age	All	Yes	LPPL	seq.11094.104	-0.004573	0.0021428	0.0329553
Age	All	Yes	HEMK2	seq.11096.57	0.00317051	0.00212485	0.135829
Age	All	Yes	PDXK	seq.11098.1	0.00476783	0.00212379	0.0248803
Age	All	Yes	TLR4	seq.11101.18	0.000175653	0.0021697	0.935484
Age	All	Yes	REG4	seq.11102.22	0.0390415	0.00193184	9.92795e-83
Age	All	Yes	HSP 27	seq.11103.24	0.00144185	0.00210351	0.493141
Age	All	Yes	YKL-40	seq.11104.13	0.0286509	0.00202762	2.8908e-43
Age	All	Yes	Alpha enolase	seq.11105.171	-0.00441676	0.00196172	0.0244647
Age	All	Yes	TEN3	seq.11107.25	0.00122942	0.00216996	0.571076
Age	All	Yes	SVEP1:Sushi 15-18	seq.11109.56	0.0345711	0.00199609	1.09365e-62
Age	All	Yes	TM119	seq.11110.4	-0.00485693	0.00216117	0.0247263
Age	All	Yes	KISHA	seq.11112.18	0.00162582	0.00215913	0.451541
Age	All	Yes	CK087	seq.11116.16	0.0101734	0.0021377	2.08582e-06
Age	All	Yes	SPT20	seq.11117.2	0.00565695	0.00214802	0.00851511
Age	All	Yes	RAB17	seq.11118.107	-0.00510724	0.00214069	0.0171358
Age	All	Yes	NAT14	seq.11120.49	-0.00600386	0.00215474	0.00538138
Age	All	Yes	VWC2	seq.11121.56	0.0259373	0.00205569	3.66468e-35
Age	All	Yes	SPG21	seq.11122.97	-0.000982712	0.00214058	0.646222
Age	All	Yes	TRIO	seq.11126.102	-0.00786115	0.00214481	0.000253648
Age	All	Yes	T132C:CD	seq.11128.29	-0.00105511	0.00216278	0.62571
Age	All	Yes	BMP15	seq.11129.66	-0.00367314	0.00214915	0.0875856
Age	All	Yes	CACB4	seq.11130.158	0.0039264	0.00215611	0.0687489
Age	All	Yes	RF1ML	seq.11134.30	-0.00273291	0.00216417	0.206811
Age	All	Yes	RM55	seq.11135.5	-0.00471631	0.00216188	0.0292574
Age	All	Yes	IL3RB:CD	seq.11137.43	0.000611627	0.00217022	0.778106
Age	All	Yes	RUNX3	seq.11138.16	0.00271497	0.00214409	0.205569
Age	All	Yes	CO1A1:C-term propeptide	seq.11140.56	0.00124533	0.00204251	0.542129
Age	All	Yes	ANGL1:C-term	seq.11142.11	0.00983573	0.00208745	2.62552e-06
Age	All	Yes	NOE3:N-term	seq.11143.32	-0.00301166	0.0021455	0.160561
Age	All	Yes	DB116	seq.11144.10	-0.00186481	0.00215412	0.386762
Age	All	Yes	K154L	seq.11145.72	0.00243696	0.0021568	0.258658
Age	All	Yes	TBX22	seq.11146.4	0.00163764	0.00216948	0.450426
Age	All	Yes	TRML1:ITIM	seq.11147.17	0.000219636	0.00215857	0.918965
Age	All	Yes	TLR1:CD	seq.11149.3	-0.00488301	0.00213344	0.0221961
Age	All	Yes	Collagen a1(VI)	seq.11150.3	0.0112338	0.00209226	8.83521e-08
Age	All	Yes	kallikrein 13	seq.11152.46	0.00277493	0.00206637	0.179458
Age	All	Yes	NF2L1	seq.11154.3	0.0018301	0.00217102	0.399348
Age	All	Yes	CO6A5	seq.11155.16	-0.000635971	0.00215181	0.767604
Age	All	Yes	HSP 70	seq.11157.35	-0.0046215	0.00204386	0.0238571
Age	All	Yes	BICR1	seq.11158.40	-0.000809369	0.00214846	0.706421
Age	All	Yes	MUL1:CD	seq.11159.14	0.00108317	0.00217093	0.617876
Age	All	Yes	RN122	seq.11160.56	-0.00937977	0.00212782	1.0983e-05
Age	All	Yes	SPG20	seq.11161.5	0.00401382	0.0021438	0.0613129
Age	All	Yes	EQTN	seq.11162.37	-0.000738396	0.00216941	0.733616
Age	All	Yes	F162B	seq.11163.7	-0.00198629	0.00214485	0.35452
Age	All	Yes	TEN2	seq.11164.7	-0.00512728	0.00212846	0.0160908
Age	All	Yes	MTMR1	seq.11167.6	-0.00568371	0.00215252	0.00834359
Age	All	Yes	MEG10	seq.11168.3	-0.003571	0.00214982	0.0968571
Age	All	Yes	filamin A:CH2	seq.11171.25	-0.00102671	0.00216274	0.635036
Age	All	Yes	MILR1	seq.11173.29	-0.00192683	0.00216173	0.372857
Age	All	Yes	THS7A:TSP type-1 domain 6	seq.11174.8	0.0038784	0.00214799	0.0711332
Age	All	Yes	PCAT2	seq.11175.45	0.000260912	0.00214422	0.903164
Age	All	Yes	K2C5	seq.11177.16	-0.00266804	0.0020251	0.187829
Age	All	Yes	SVEP1:EGF-like domains 4-6	seq.11178.21	0.0362779	0.001979	1.84603e-69
Age	All	Yes	TSSK1	seq.11179.7	-0.00259524	0.00215717	0.229092
Age	All	Yes	SMRC1	seq.11180.17	-0.00298429	0.00216985	0.169181
Age	All	Yes	CgA	seq.11184.51	0.0162315	0.00201195	1.22961e-15
Age	All	Yes	GCH1	seq.11185.145	-0.00374555	0.00216571	0.083879
Age	All	Yes	TMM52	seq.11186.12	-0.00223527	0.00215435	0.299601
Age	All	Yes	CL12A	seq.11187.11	0.00334979	0.00216371	0.121741
Age	All	Yes	YMEL1	seq.11190.129	-0.002706	0.00215213	0.208771
Age	All	Yes	TINAL	seq.11192.168	0.00863259	0.00205046	2.66715e-05
Age	All	Yes	HNF1A	seq.11193.27	-0.0023711	0.00215289	0.270875
Age	All	Yes	SIT1	seq.11194.6	-0.00217247	0.00215704	0.313984
Age	All	Yes	Collagen alpha-3(VI):BPTI/Kunitz inhibitor	seq.11196.31	0.0249483	0.00205787	1.10522e-32
Age	All	Yes	CR3L1	seq.11198.37	-0.00863022	0.00215483	6.42909e-05
Age	All	Yes	C1QR1	seq.11200.52	0.0190245	0.00191603	1.04356e-22
Age	All	Yes	TRUA	seq.11201.19	-0.00287164	0.00216519	0.184902
Age	All	Yes	TBX5	seq.11202.70	-0.00163905	0.0021645	0.448995
Age	All	Yes	KPYR	seq.11203.97	-0.00414241	0.00199755	0.0382321
Age	All	Yes	CXAR	seq.11204.80	0.0016474	0.00214371	0.442293
Age	All	Yes	Integrin beta-7	seq.11205.10	0.0013035	0.00215317	0.544992
Age	All	Yes	Macrophage scavenger receptor:CD	seq.11207.3	-0.00526899	0.0021648	0.0150235
Age	All	Yes	NAGPA	seq.11208.15	-0.0209428	0.00201414	1.07997e-24
Age	All	Yes	TBCE	seq.11211.7	0.000792958	0.00204205	0.697825
Age	All	Yes	TXND5	seq.11212.7	0.0253473	0.002016	6.1597e-35
Age	All	Yes	DNJB9	seq.11214.40	0.0206697	0.00203626	1.23008e-23
Age	All	Yes	CAD15:CD	seq.11215.6	0.000404415	0.00214128	0.850217
Age	All	Yes	CTBP1	seq.11217.16	-0.0052724	0.00215004	0.0142828
Age	All	Yes	TPMT	seq.11218.84	0.00397379	0.00205732	0.0535594
Age	All	Yes	FGFP3	seq.11219.95	0.0234155	0.00209129	2.92433e-28
Age	All	Yes	CJ105	seq.11220.53	-0.00527541	0.00216498	0.0149093
Age	All	Yes	TM154	seq.11223.1	0.00627211	0.00215637	0.00367049
Age	All	Yes	UBE3A	seq.11226.16	-0.00234133	0.00211163	0.26766
Age	All	Yes	TBL2	seq.11227.31	0.000790768	0.00213085	0.7106
Age	All	Yes	RIC3	seq.11228.37	-0.00716119	0.00215745	0.000918845
Age	All	Yes	ERN1	seq.11229.16	-0.00353688	0.00214159	0.098791
Age	All	Yes	ADXL	seq.11231.12	0.00013986	0.00216355	0.948464
Age	All	Yes	Holo-TC I	seq.11232.46	-0.00939268	0.00213982	1.19607e-05
Age	All	Yes	PCOC1	seq.11237.49	0.0308949	0.00197512	4.29807e-52
Age	All	Yes	TMPS6	seq.11239.49	-0.00882338	0.00206203	1.96693e-05
Age	All	Yes	ARLY	seq.11241.8	-0.00775758	0.00201611	0.000122953
Age	All	Yes	TGM1	seq.11242.33	-0.0026901	0.00216312	0.213786
Age	All	Yes	GPR110	seq.11243.90	-0.00289682	0.00214508	0.177027
Age	All	Yes	filamin A:CH1	seq.11245.43	0.0191945	0.00206533	3.79921e-20
Age	All	Yes	LPLC1	seq.11246.3	0.000933704	0.00207809	0.653258
Age	All	Yes	NAGS	seq.11247.20	-1.8569e-05	0.00216407	0.993155
Age	All	Yes	HEM4	seq.11248.43	0.000452648	0.00201094	0.821931
Age	All	Yes	LRCH4:CH	seq.11252.30	-0.0040135	0.00215474	0.0626614
Age	All	Yes	PPN	seq.11254.13	-0.00629174	0.00215976	0.00361783
Age	All	Yes	DHPR	seq.11257.1	-0.00302549	0.00204734	0.139628
Age	All	Yes	MAdCAM-1	seq.11258.41	-0.00442748	0.0020999	0.0351192
Age	All	Yes	SPA4L	seq.11260.47	0.00651479	0.00216443	0.00264596
Age	All	Yes	TRABD	seq.11262.39	-0.0139736	0.00212383	6.02555e-11
Age	All	Yes	CASQ1	seq.11263.57	-0.0101407	0.00209299	1.36384e-06
Age	All	Yes	XDH	seq.11264.33	-0.00182588	0.00216826	0.399836
Age	All	Yes	Retinal dehydrogenase 1	seq.11265.8	-0.00713046	0.0020284	0.000449108
Age	All	Yes	SELPL:ECD	seq.11266.8	-0.0158106	0.00195795	1.15781e-15
Age	All	Yes	CHC10	seq.11270.17	0.00496868	0.00215084	0.020984
Age	All	Yes	GSTT2	seq.11273.176	0.000209348	0.00216363	0.922929
Age	All	Yes	LRP1B	seq.11275.94	-0.00674704	0.0021452	0.00168445
Age	All	Yes	ATF6A	seq.11277.23	-0.0144113	0.0019412	1.67907e-13
Age	All	Yes	COL11A2	seq.11278.4	0.0099488	0.0021211	2.91295e-06
Age	All	Yes	GABR1	seq.11279.42	0.00226576	0.00217071	0.296711
Age	All	Yes	DCE1	seq.11280.6	-0.0017805	0.00216774	0.411538
Age	All	Yes	GRB7	seq.11281.6	-0.00687933	0.00213632	0.00130189
Age	All	Yes	Macrophage scavenger receptor:ECD	seq.11282.16	0.000278303	0.00216697	0.897822
Age	All	Yes	DCAF5	seq.11283.13	-0.00292001	0.00215818	0.176211
Age	All	Yes	LAIR1	seq.11284.24	-0.0036676	0.00216465	0.0903629
Age	All	Yes	CD34	seq.11285.8	-0.0029843	0.00215179	0.165632
Age	All	Yes	SELS	seq.11286.78	-0.00391721	0.00213541	0.0667437
Age	All	Yes	Cytochrome b5	seq.11287.14	-0.00272142	0.00207835	0.190547
Age	All	Yes	5NTC	seq.11288.26	0.00172024	0.0021191	0.417017
Age	All	Yes	KC1D	seq.11289.31	0.001829	0.00216918	0.399233
Age	All	Yes	SCAR3:region 2	seq.11292.13	-0.00725198	0.00215533	0.00078095
Age	All	Yes	LRRN1:CD	seq.11293.14	-0.00156275	0.00217053	0.471619
Age	All	Yes	TMCC3:region 2	seq.11294.7	-0.00574906	0.00214543	0.00743019
Age	All	Yes	NOTC2	seq.11297.54	-0.00195634	0.00216618	0.366566
Age	All	Yes	SORT	seq.11300.32	-0.000892203	0.00217079	0.681114
Age	All	Yes	TENR	seq.11302.237	-0.00604497	0.00213973	0.00477381
Age	All	Yes	SAMH1	seq.11303.7	0.000442768	0.00215107	0.83694
Age	All	Yes	WWP1	seq.11307.33	-0.00346608	0.00209004	0.0973995
Age	All	Yes	CR3L4	seq.11308.8	0.0113208	0.00212549	1.11667e-07
Age	All	Yes	Desmoglein-3	seq.11310.8	-0.00388271	0.00215676	0.0719735
Age	All	Yes	RAG-1	seq.11311.79	-0.00359625	0.0021611	0.096253
Age	All	Yes	PMS2	seq.11312.40	-0.00305563	0.00215692	0.156739
Age	All	Yes	PHS	seq.11313.100	-0.000669915	0.00211358	0.751309
Age	All	Yes	PPM1D	seq.11315.148	-0.00452856	0.00216159	0.0362968
Age	All	Yes	Apo A-V	seq.11318.20	-0.011632	0.00212466	4.93759e-08
Age	All	Yes	MRE11	seq.11319.106	-0.00404699	0.00215647	0.0607093
Age	All	Yes	CHFR	seq.11320.29	-0.0076154	0.00198195	0.000125679
Age	All	Yes	PXDNL	seq.11324.3	-0.00532106	0.0021575	0.0137355
Age	All	Yes	BTG2	seq.11325.8	-0.00391111	0.00215689	0.0699354
Age	All	Yes	CLK2	seq.11327.56	-0.00622739	0.00215317	0.00386731
Age	All	Yes	USB1	seq.11328.9	-0.00497309	0.00216092	0.0214738
Age	All	Yes	CSK2B	seq.11330.15	-0.00947261	0.00213134	9.29903e-06
Age	All	Yes	RHG25	seq.11333.82	0.00684618	0.00207967	0.00101241
Age	All	Yes	LIRB3	seq.11334.7	-0.00779776	0.00211059	0.000226219
Age	All	Yes	FANCF	seq.11336.9	-0.000508224	0.00216725	0.814619
Age	All	Yes	BLK	seq.11338.49	-0.00396037	0.00214648	0.0651788
Age	All	Yes	PXDC2:CD	seq.11342.59	0.000614869	0.00215912	0.775844
Age	All	Yes	Transaldolase	seq.11347.9	0.0136372	0.00203156	2.48687e-11
Age	All	Yes	P4HA2	seq.11348.132	-0.00506096	0.00215888	0.0191635
Age	All	Yes	CHIP	seq.11350.30	-0.00168224	0.00212693	0.429082
Age	All	Yes	NHEJ1	seq.11351.233	-0.000712331	0.00213993	0.739263
Age	All	Yes	TITIN	seq.11352.42	0.00322477	0.00216568	0.136638
Age	All	Yes	SMAD2	seq.11353.143	-0.00448328	0.0021171	0.0343287
Age	All	Yes	Phospholipase C-beta-1	seq.11354.21	0.00708724	0.00211392	0.000815448
Age	All	Yes	IF5A2	seq.11355.10	0.00185745	0.00209704	0.375862
Age	All	Yes	DGC14	seq.11356.19	-0.00175297	0.00215868	0.416857
Age	All	Yes	GRB10	seq.11358.15	-5.24107e-05	0.00203012	0.979406
Age	All	Yes	RRM1	seq.11360.39	-0.00209901	0.00206849	0.310347
Age	All	Yes	TP	seq.11361.73	-0.00477844	0.00209379	0.0225831
Age	All	Yes	AQP4	seq.11363.58	-0.0069226	0.0021531	0.00132462
Age	All	Yes	MFN1	seq.11364.18	-0.00277428	0.00216778	0.200773
Age	All	Yes	TEN4	seq.11365.17	0.000757295	0.00216221	0.726195
Age	All	Yes	KAD2	seq.11368.32	0.00704155	0.00209654	0.000798071
Age	All	Yes	ADHX	seq.11369.23	-0.00382811	0.0020267	0.0590589
Age	All	Yes	INP5E	seq.11370.20	0.00118224	0.00210533	0.574489
Age	All	Yes	GP101	seq.11371.1	-0.00345468	0.00215622	0.109273
Age	All	Yes	ZNF18	seq.11372.2	-0.00557419	0.00213836	0.00920892
Age	All	Yes	FOXL2	seq.11375.49	8.09574e-05	0.00216467	0.97017
Age	All	Yes	ADH7	seq.11377.19	-0.00600886	0.00212118	0.00466107
Age	All	Yes	KSYK:SH2, 1 and 2	seq.11378.37	-0.00206303	0.00208574	0.322727
Age	All	Yes	RBM24	seq.11380.84	-0.00291925	0.00215633	0.175953
Age	All	Yes	PRPS1	seq.11381.56	-0.00151383	0.00216024	0.483529
Age	All	Yes	BIEA	seq.11382.5	-0.00146388	0.00203046	0.471019
Age	All	Yes	Keratin 7	seq.11383.41	-0.00451279	0.00216335	0.0371048
Age	All	Yes	ATF6B	seq.11387.3	0.00435931	0.00208034	0.036255
Age	All	Yes	HE4	seq.11388.75	0.0409273	0.00183579	1.98994e-98
Age	All	Yes	Carbonic Anhydrase VIII	seq.11390.24	-0.00216665	0.00215967	0.315872
Age	All	Yes	MVK	seq.11391.69	-0.00682484	0.00214107	0.00145705
Age	All	Yes	FAK2:FERM	seq.11395.5	0.00258721	0.00209666	0.217362
Age	All	Yes	DNAI1	seq.11396.39	-0.000332314	0.00211125	0.874944
Age	All	Yes	RN146	seq.11401.181	-0.00758349	0.00213597	0.000393669
Age	All	Yes	KMT2C	seq.11402.17	-0.00185701	0.00215912	0.389851
Age	All	Yes	CARD9	seq.11405.150	-0.00014937	0.00215399	0.944721
Age	All	Yes	ACAD8	seq.11406.82	-0.0012773	0.00217132	0.556426
Age	All	Yes	PLS3	seq.11407.57	-0.00262985	0.00216076	0.223714
Age	All	Yes	FBXL4:LRR4 and LRR5	seq.11416.23	-0.011338	0.0020237	2.40655e-08
Age	All	Yes	EHD4	seq.11421.10	-0.0168049	0.00203203	2.42564e-16
Age	All	Yes	DLX3	seq.11422.2	-0.00195155	0.00215947	0.366254
Age	All	Yes	FAAA	seq.11424.4	-0.00754249	0.00206727	0.000270574
Age	All	Yes	RUFY1	seq.11425.31	-0.0107347	0.00207099	2.40058e-07
Age	All	Yes	PDLI1	seq.11428.31	0.00459433	0.00202827	0.0236109
Age	All	Yes	hnRNP C1/C2	seq.11429.80	0.000135684	0.00215486	0.9498
Age	All	Yes	DTX1	seq.11430.49	0.000583239	0.00208903	0.780127
Age	All	Yes	RECQ1	seq.11431.235	0.00667782	0.00208616	0.00139116
Age	All	Yes	PQBP1	seq.11432.11	-0.0062005	0.00214808	0.00393737
Age	All	Yes	TECT2	seq.11433.11	-0.00189346	0.00216447	0.381792
Age	All	Yes	AINX	seq.11436.6	0.0128283	0.00213638	2.27454e-09
Age	All	Yes	DNJB2	seq.11438.6	-0.00186007	0.00214335	0.385591
Age	All	Yes	RHPN2	seq.11439.88	-0.000950981	0.00216083	0.659912
Age	All	Yes	SOCS-3	seq.11440.58	-0.00200281	0.00214879	0.351417
Age	All	Yes	PYGL	seq.11441.11	0.000702212	0.00214719	0.743674
Age	All	Yes	DNER:CD	seq.11442.1	0.000469554	0.00216499	0.82832
Age	All	Yes	RPC6	seq.11444.49	0.000752787	0.00216871	0.728543
Age	All	Yes	GALK1	seq.11448.34	0.000581568	0.00210921	0.782786
Age	All	Yes	CAZA1	seq.11449.22	0.000609583	0.00208454	0.769989
Age	All	Yes	Protein disulfide-isomerase	seq.11450.110	0.00362345	0.00203281	0.0748234
Age	All	Yes	EIF3G	seq.11454.87	0.0127373	0.00208657	1.23766e-09
Age	All	Yes	MAGBA	seq.11456.2	-0.00047676	0.00216338	0.8256
Age	All	Yes	GALE	seq.11457.53	-0.0027893	0.00210982	0.186302
Age	All	Yes	PCBP1	seq.11458.30	0.00307554	0.00202735	0.129419
Age	All	Yes	ELL	seq.11459.81	-0.00703536	0.0021451	0.00105706
Age	All	Yes	RBM9	seq.11462.8	0.0129775	0.00212649	1.25049e-09
Age	All	Yes	RELB	seq.11464.9	-0.00557515	0.0021546	0.00973667
Age	All	Yes	GP135	seq.11465.4	-0.0027586	0.00216161	0.202043
Age	All	Yes	RBM19	seq.11468.15	0.00225451	0.00211717	0.287066
Age	All	Yes	VPS4A	seq.11476.43	0.000159172	0.00209684	0.939498
Age	All	Yes	Aldehyde dehydrogenase, class 3	seq.11480.1	0.00221679	0.00216491	0.305977
Age	All	Yes	TIMD3	seq.11481.25	-0.00172378	0.00215909	0.424743
Age	All	Yes	ZN174	seq.11486.26	0.00127721	0.00217095	0.556386
Age	All	Yes	Testican-1	seq.11487.4	0.00377262	0.00213825	0.0778269
Age	All	Yes	UBL4A	seq.11490.42	0.000749885	0.00212994	0.724824
Age	All	Yes	DYL2	seq.11493.169	0.0037031	0.00206629	0.0732614
Age	All	Yes	ELL2	seq.11494.4	0.00139253	0.00215832	0.518878
Age	All	Yes	Apo L1	seq.11510.31	-0.0288159	0.00202451	7.60469e-44
Age	All	Yes	Apo L1	seq.11510.51	-0.0255402	0.00204188	1.31486e-34
Age	All	Yes	CD38	seq.11513.92	-0.00186351	0.00215505	0.387298
Age	All	Yes	CD59	seq.11514.196	0.0244636	0.00196301	2.24572e-34
Age	All	Yes	FABPL	seq.11516.7	0.00988097	0.0020226	1.11573e-06
Age	All	Yes	HEM3	seq.11530.37	0.000596141	0.00196373	0.761483
Age	All	Yes	GI24:CD	seq.11531.24	0.00483148	0.00212566	0.0231367
Age	All	Yes	LRIT3	seq.11534.6	0.00367497	0.00214307	0.0865359
Age	All	Yes	MYSM1	seq.11536.9	-0.00355028	0.00215896	0.100244
Age	All	Yes	TFR2	seq.11537.12	-0.00320599	0.00215289	0.136605
Age	All	Yes	DCMC	seq.11538.216	-0.00146798	0.00215433	0.495692
Age	All	Yes	ATPK	seq.11539.4	-0.00348045	0.00214009	0.104042
Age	All	Yes	FOXO3A	seq.11540.37	-0.00339514	0.00215107	0.114645
Age	All	Yes	TM230	seq.11542.11	-0.000465748	0.00215005	0.828525
Age	All	Yes	LIMA1	seq.11543.84	-0.00619567	0.00215216	0.00403454
Age	All	Yes	PHF3	seq.11544.39	-0.00212035	0.00215898	0.326168
Age	All	Yes	HVEM	seq.11545.9	-0.00935741	0.00213465	1.22859e-05
Age	All	Yes	CYGB	seq.11546.7	0.0019234	0.00215311	0.371799
Age	All	Yes	MUSK	seq.11547.84	0.00458785	0.00214223	0.0323451
Age	All	Yes	MPIP1	seq.11548.84	-0.00423218	0.00216993	0.0512718
Age	All	Yes	ISL1	seq.11549.6	-0.00399457	0.00214495	0.0627062
Age	All	Yes	HM20B	seq.11551.16	0.00313806	0.00215053	0.144668
Age	All	Yes	ARFG1	seq.11556.19	0.000685036	0.00214216	0.749163
Age	All	Yes	SMUF1	seq.11557.3	0.00503849	0.00214402	0.0188699
Age	All	Yes	NFAC4	seq.11560.76	-0.00360148	0.00216371	0.096172
Age	All	Yes	DPOE2	seq.11562.9	0.00137827	0.00215207	0.521961
Age	All	Yes	SYTL4:C2 2	seq.11563.51	-0.00628706	0.00214894	0.00347647
Age	All	Yes	ZNF23	seq.11565.58	-0.00558648	0.00215953	0.00975507
Age	All	Yes	Keratin 72	seq.11566.48	-0.000630131	0.00217449	0.772012
Age	All	Yes	ZNF10	seq.11567.23	-0.00325046	0.00215857	0.132267
Age	All	Yes	FKB1B	seq.11568.2	0.00241527	0.00211669	0.253984
Age	All	Yes	BAP29	seq.11570.94	-0.00363122	0.00216618	0.0938331
Age	All	Yes	NKG2E:ECD	seq.11571.75	-0.000306852	0.0021272	0.885316
Age	All	Yes	DYN2	seq.11572.4	-0.000121574	0.00208874	0.953591
Age	All	Yes	SRSF6	seq.11573.3	0.0165264	0.00208623	3.87142e-15
Age	All	Yes	DNJA2	seq.11582.63	-0.00034733	0.00217214	0.872975
Age	All	Yes	LRRN1:ECD	seq.11586.2	-0.00577766	0.00215243	0.00732997
Age	All	Yes	MGAP	seq.11587.5	-0.00351233	0.00214915	0.102358
Age	All	Yes	RBM23	seq.11590.5	0.00676196	0.00213058	0.00152782
Age	All	Yes	PRC1	seq.11591.43	0.000195209	0.0021623	0.928075
Age	All	Yes	ELAV1	seq.11592.1	-0.000310261	0.00214146	0.884818
Age	All	Yes	MIG	seq.11593.21	-6.25417e-05	0.00215664	0.976868
Age	All	Yes	ZN75D	seq.11596.47	-0.000138812	0.0021687	0.948971
Age	All	Yes	DHX8	seq.11601.26	-0.000388882	0.00217251	0.857955
Age	All	Yes	CPNE1:VWFA	seq.11602.12	-0.00827213	0.00215306	0.000125858
Age	All	Yes	DNJB6	seq.11606.22	0.00306677	0.00215879	0.155593
Age	All	Yes	BRD1	seq.11607.15	0.00231498	0.00216721	0.285567
Age	All	Yes	MLP3B	seq.11608.5	0.0112728	0.00207011	5.80793e-08
Age	All	Yes	ERH	seq.11614.29	0.00662568	0.00211801	0.00178399
Age	All	Yes	DAPP1	seq.11615.16	-0.000111821	0.00184997	0.951808
Age	All	Yes	HSF1	seq.11616.9	0.0010006	0.0021487	0.641498
Age	All	Yes	LFA-1 alpha-L chain	seq.11617.1	-0.00303321	0.0021637	0.161112
Age	All	Yes	MYB	seq.11618.83	-0.00454971	0.00216204	0.0354729
Age	All	Yes	UB2V1	seq.11626.7	-0.00235549	0.00202759	0.245489
Age	All	Yes	TRAF4	seq.11629.36	-0.00393296	0.00215867	0.0686146
Age	All	Yes	AHSA1	seq.11633.89	0.000787007	0.00212699	0.711415
Age	All	Yes	RGS10	seq.11634.32	0.000330201	0.00197157	0.867008
Age	All	Yes	Transgelin-2	seq.11636.33	0.00525729	0.00209918	0.0123442
Age	All	Yes	B3GT2	seq.11638.42	0.00155341	0.00207548	0.454272
Age	All	Yes	DTX3L	seq.11643.73	-0.0011606	0.00215656	0.59052
Age	All	Yes	P4HA1	seq.11645.9	0.000974575	0.00216261	0.652294
Age	All	Yes	Carbohydrate sulfotransferase 9	seq.11646.4	0.0174735	0.00212148	3.18152e-16
Age	All	Yes	Frizzled-10:CD	seq.11647.6	-0.00673132	0.00213883	0.00167294
Age	All	Yes	SMAP1	seq.11649.3	0.00418107	0.00207732	0.0442793
Age	All	Yes	AGO1	seq.11651.24	0.000734856	0.00216463	0.734281
Age	All	Yes	SC6A9	seq.11653.69	-0.00151844	0.00214957	0.480028
Age	All	Yes	NRSN1	seq.11654.77	-0.00318385	0.00216641	0.141817
Age	All	Yes	EVL	seq.11656.110	-0.00318074	0.00212325	0.134279
Age	All	Yes	SOCS7	seq.11657.86	0.0018319	0.00216321	0.397183
Age	All	Yes	EPN4	seq.11659.31	0.00519939	0.00211359	0.0139793
Age	All	Yes	NALP1	seq.11661.11	-0.00205387	0.00216335	0.342537
Age	All	Yes	ARFG2	seq.11664.32	0.00319656	0.0020862	0.125623
Age	All	Yes	RGS8	seq.11666.72	-0.00374232	0.00214452	0.0811287
Age	All	Yes	TENC1	seq.11667.29	0.00723237	0.00215289	0.000795972
Age	All	Yes	SO5A1	seq.11669.39	0.00168681	0.00215871	0.434664
Age	All	Yes	GP101	seq.11670.18	-0.00803341	0.00214954	0.000191297
Age	All	Yes	BRPF1	seq.11671.19	-0.00704026	0.00214391	0.00104183
Age	All	Yes	KI16B	seq.11672.17	-0.00812316	0.00213711	0.000148463
Age	All	Yes	ZDH14	seq.11677.17	-0.00207321	0.00216247	0.337816
Age	All	Yes	CXD2	seq.11678.105	-0.00514291	0.00216249	0.0174898
Age	All	Yes	NUPL	seq.11681.8	0.00595651	0.0021083	0.00477135
Age	All	Yes	TXNIP	seq.11682.7	-0.0073188	0.00215187	0.000684405
Age	All	Yes	GGA3	seq.11683.19	0.00168732	0.0021081	0.423575
Age	All	Yes	APC7	seq.11690.47	0.00139141	0.00216517	0.520536
Age	All	Yes	SHC4	seq.11692.21	-0.00348631	0.0021619	0.106988
Age	All	Yes	RABP2	seq.11696.7	0.0219365	0.00201364	7.00292e-27
Age	All	Yes	TP4A2	seq.11699.16	0.00753927	0.00213466	0.00042212
Age	All	Yes	LCN1	seq.11708.2	-0.000225542	0.00211674	0.915156
Age	All	Yes	CPT1B	seq.11709.29	-0.00712994	0.00213192	0.000840069
Age	All	Yes	UN45A	seq.11712.207	-0.000218301	0.0021384	0.918699
Age	All	Yes	PO2F1	seq.11715.1	-0.000352014	0.00216686	0.870965
Age	All	Yes	LRIT2	seq.11716.28	4.17713e-05	0.00216843	0.984633
Age	All	Yes	Met	seq.11814.29	-0.00617829	0.00185312	0.000871872
Age	All	Yes	JAK2	seq.11816.84	0.00586802	0.00206489	0.00453172
Age	All	Yes	KS6B1	seq.11817.1	-0.00460976	0.00210202	0.028422
Age	All	Yes	PRGC1	seq.11825.27	-0.00621159	0.00215244	0.00394601
Age	All	Yes	RORG	seq.11827.7	-0.00487979	0.00215899	0.0239159
Age	All	Yes	SHP-2	seq.11830.48	-0.000700261	0.00201691	0.728482
Age	All	Yes	FRDA	seq.11833.83	-0.00251574	0.00209376	0.229685
Age	All	Yes	discoidin domain receptor 1	seq.11836.144	-0.00242036	0.00208509	0.245864
Age	All	Yes	GITR	seq.11837.7	0.000385812	0.00211688	0.855401
Age	All	Yes	FA38A	seq.11838.130	0.00172964	0.00214925	0.421053
Age	All	Yes	TREM2	seq.11851.21	0.0320306	0.00194927	5.55042e-57
Age	All	Yes	PCDGD	seq.11872.9	-0.0119565	0.00215654	3.34568e-08
Age	All	Yes	DLX4	seq.11910.27	-0.00722205	0.0020867	0.000549606
Age	All	Yes	LRC4B:CD	seq.11911.13	-0.00579039	0.00216233	0.00747093
Age	All	Yes	P34	seq.11926.23	-0.00474831	0.00215853	0.0279373
Age	All	Yes	INT3	seq.11934.9	-0.00373554	0.00214341	0.0815234
Age	All	Yes	EGF:CD	seq.11949.25	-0.00233657	0.00216639	0.280917
Age	All	Yes	IGDC3:CD	seq.11952.1	-0.0049297	0.00214624	0.0217285
Age	All	Yes	RHG01:Rho-GAP	seq.11955.1	0.016156	0.00211248	3.16508e-14
Age	All	Yes	RABP1	seq.11967.23	-0.00603129	0.00215006	0.00507794
Age	All	Yes	S100A2	seq.11969.5	-0.00152072	0.00200387	0.448007
Age	All	Yes	PTPRH	seq.11988.24	-0.00517586	0.00214984	0.0161504
Age	All	Yes	EMC1	seq.11989.35	-0.00185616	0.00210749	0.378565
Age	All	Yes	ZO1	seq.12001.7	-0.000971734	0.00216953	0.654273
Age	All	Yes	CD7	seq.12008.3	0.0018292	0.00215171	0.395365
Age	All	Yes	PTPS	seq.12014.19	-0.00239377	0.0021684	0.269757
Age	All	Yes	CBL	seq.12016.60	0.00525419	0.00208129	0.0116643
Age	All	Yes	TPK1	seq.12018.84	-0.00559327	0.00215438	0.00949475
Age	All	Yes	PMGE	seq.12020.39	-0.00563998	0.00195081	0.00388071
Age	All	Yes	SMAD4	seq.12022.12	0.00412656	0.0021485	0.0549172
Age	All	Yes	Desmin	seq.12030.82	-0.00695021	0.00213876	0.00117483
Age	All	Yes	BUB1	seq.12033.3	-0.00103386	0.00215936	0.632147
Age	All	Yes	CAP 1	seq.12034.28	0.00369561	0.00202709	0.0684379
Age	All	Yes	HS71L	seq.12041.33	-0.00223486	0.00215841	0.300598
Age	All	Yes	TADBP	seq.12046.51	-0.000250102	0.00208267	0.904426
Age	All	Yes	Myostatin	seq.12077.32	-0.00269211	0.00205709	0.190789
Age	All	Yes	KS6A1	seq.12329.21	-0.0124836	0.00208689	2.60969e-09
Age	All	Yes	EF2K	seq.12332.7	0.00338658	0.00215135	0.115609
Age	All	Yes	RPIA	seq.12333.87	0.00211599	0.00205791	0.30397
Age	All	Yes	cSHMT	seq.12334.25	-0.00177613	0.00212837	0.404099
Age	All	Yes	EGFLA	seq.12338.27	0.0116991	0.00212119	3.93633e-08
Age	All	Yes	SYAC	seq.12340.17	-0.0036334	0.00206881	0.0791963
Age	All	Yes	DUS6	seq.12341.8	0.00276896	0.00216434	0.200921
Age	All	Yes	CENB2	seq.12343.14	0.000495161	0.00215964	0.818676
Age	All	Yes	APC10	seq.12345.4	0.00226416	0.0021683	0.296516
Age	All	Yes	CCM2	seq.12347.29	-0.00198614	0.00214884	0.355452
Age	All	Yes	SYSM	seq.12348.46	-0.00170496	0.00215284	0.42848
Age	All	Yes	ETS2	seq.12350.86	-0.00158848	0.00213547	0.457054
Age	All	Yes	STAT1	seq.12351.25	0.0053301	0.00205592	0.00959643
Age	All	Yes	ARRD3	seq.12352.70	0.00252514	0.0021611	0.242765
Age	All	Yes	RRFM	seq.12355.223	-0.00529732	0.00215145	0.013893
Age	All	Yes	Sorcin	seq.12356.65	8.407e-05	0.00203971	0.967127
Age	All	Yes	SNP29	seq.12357.41	-0.00241352	0.00215594	0.263073
Age	All	Yes	IGBP1	seq.12358.6	0.00343146	0.00205083	0.0944449
Age	All	Yes	RRAS2	seq.12361.102	0.0016649	0.00216485	0.441951
Age	All	Yes	TRIB2	seq.12363.70	-0.00687496	0.00216424	0.00151299
Age	All	Yes	RUVB1	seq.12365.108	0.00204951	0.00213919	0.338139
Age	All	Yes	CRGD	seq.12366.16	-0.000679536	0.00215665	0.752728
Age	All	Yes	MACOI	seq.12367.52	0.00562016	0.00216458	0.00948981
Age	All	Yes	PCAF	seq.12368.18	-0.000674864	0.00215694	0.754405
Age	All	Yes	Apo F	seq.12370.30	0.0108291	0.00211199	3.22275e-07
Age	All	Yes	Tropomyosin alpha-3 chain	seq.12372.50	-0.00396806	0.0021338	0.0630873
Age	All	Yes	TRA2B	seq.12373.73	0.0207292	0.00208777	1.04653e-22
Age	All	Yes	PA1B3	seq.12374.8	-0.0011209	0.00203237	0.581338
Age	All	Yes	p19-INK4d	seq.12376.85	0.000175548	0.00199613	0.92993
Age	All	Yes	TPSN	seq.12378.71	0.0051474	0.00208041	0.0134357
Age	All	Yes	CBR1	seq.12381.26	0.0206843	0.00197627	5.45419e-25
Age	All	Yes	DDX58	seq.12382.2	0.00166484	0.00216476	0.441946
Age	All	Yes	CSN7B	seq.12384.92	-0.0112237	0.00212385	1.39829e-07
Age	All	Yes	CAN3	seq.12385.4	0.00425451	0.00214027	0.0469665
Age	All	Yes	AMPB	seq.12386.11	0.00594063	0.00181535	0.00108457
Age	All	Yes	PDLI4	seq.12387.7	0.00132092	0.00215236	0.539479
Age	All	Yes	ORC6	seq.12389.4	0.00823441	0.00216195	0.000143902
Age	All	Yes	PDZD7	seq.12391.27	-0.00354737	0.00212703	0.0955227
Age	All	Yes	ARL1	seq.12392.30	-0.00127028	0.00212015	0.549143
Age	All	Yes	CP054	seq.12394.53	0.00156566	0.00217116	0.470922
Age	All	Yes	SYDM	seq.12395.86	0.000227199	0.00197382	0.908372
Age	All	Yes	HIBCH	seq.12396.19	0.00625311	0.00210457	0.00300197
Age	All	Yes	PAX4	seq.12398.15	-0.00308516	0.00217215	0.155671
Age	All	Yes	CCD50	seq.12399.194	0.0083449	0.00214116	0.000100472
Age	All	Yes	UBE2T	seq.12400.25	-0.00907539	0.00213462	2.22192e-05
Age	All	Yes	STALP	seq.12401.3	-0.00472414	0.00213774	0.0272276
Age	All	Yes	RB39B	seq.12403.30	-0.00430229	0.00216254	0.0467873
Age	All	Yes	ARHI	seq.12406.119	-0.00736273	0.00215885	0.00066149
Age	All	Yes	RB22A	seq.12408.333	-0.00521828	0.00214625	0.0151307
Age	All	Yes	RAB7B	seq.12409.90	0.00312355	0.00216114	0.148524
Age	All	Yes	MAX	seq.12411.60	0.0036593	0.00209385	0.0806813
Age	All	Yes	14-3-3 protein beta/alpha	seq.12414.31	-0.000337994	0.00207186	0.870428
Age	All	Yes	EDF1	seq.12415.122	-0.00294259	0.00216104	0.173461
Age	All	Yes	TPRKB	seq.12417.46	0.00590552	0.00207618	0.00449506
Age	All	Yes	GPD1L	seq.12420.10	-0.007027	0.0021393	0.00103864
Age	All	Yes	LX15B	seq.12422.143	-0.0017323	0.00215832	0.422293
Age	All	Yes	A1CF	seq.12423.38	0.00547913	0.00215655	0.0111389
Age	All	Yes	THYN1	seq.12424.107	-0.00546149	0.00215088	0.011187
Age	All	Yes	ARF6	seq.12425.104	-0.00272827	0.00214461	0.203468
Age	All	Yes	MOL1B	seq.12426.19	-0.0153043	0.00203143	7.44894e-14
Age	All	Yes	MPIP2	seq.12427.8	-0.0063997	0.00213515	0.00275762
Age	All	Yes	LYPL1	seq.12428.2	-0.00356312	0.0021628	0.0996225
Age	All	Yes	PAIP1	seq.12430.78	-0.0010856	0.00216054	0.615394
Age	All	Yes	PELO	seq.12431.13	0.00135483	0.00211916	0.522688
Age	All	Yes	CYBP	seq.12432.23	-0.000313753	0.00200954	0.875945
Age	All	Yes	ARL11	seq.12433.8	-0.0137069	0.0020406	2.41466e-11
Age	All	Yes	K0174	seq.12434.25	-0.00497406	0.00207204	0.0164617
Age	All	Yes	GST omega-1	seq.12436.84	-0.00534408	0.0020441	0.00900636
Age	All	Yes	ULK3	seq.12437.18	0.0016509	0.00213877	0.44027
Age	All	Yes	3MG	seq.12438.127	0.00330848	0.00212936	0.120406
Age	All	Yes	ISGF3	seq.12439.67	-0.00351971	0.00212913	0.0984641
Age	All	Yes	RHOD	seq.12442.4	-0.000729832	0.00216144	0.735655
Age	All	Yes	NR5A2	seq.12444.39	0.00351376	0.00214533	0.101609
Age	All	Yes	ANR27	seq.12445.50	-0.0030431	0.00216828	0.160637
Age	All	Yes	GST A1-1	seq.12446.49	-0.00435877	0.00210795	0.0387909
Age	All	Yes	NMT1	seq.12448.246	6.87066e-05	0.00200047	0.972605
Age	All	Yes	PPIH	seq.12449.16	0.00115148	0.00210768	0.584904
Age	All	Yes	PMVK	seq.12450.42	-0.00405445	0.00207865	0.0512552
Age	All	Yes	BACH1	seq.12451.62	-0.0062706	0.00214291	0.00347029
Age	All	Yes	SV422	seq.12452.32	-0.00413087	0.00215251	0.0551157
Age	All	Yes	NXF1	seq.12453.161	-2.65774e-05	0.00215457	0.990159
Age	All	Yes	NTM1A	seq.12454.105	-0.000743592	0.00215579	0.730185
Age	All	Yes	MYNN	seq.12455.48	-0.00208859	0.00216405	0.334598
Age	All	Yes	F263	seq.12456.5	-0.00580484	0.00214147	0.00677237
Age	All	Yes	MTND	seq.12457.10	0.00177935	0.00216079	0.410339
Age	All	Yes	CHP1	seq.12458.79	0.00974356	0.00212871	5.0043e-06
Age	All	Yes	PKHA1	seq.12459.13	-0.00182297	0.00215685	0.398101
Age	All	Yes	PSA7	seq.12460.18	0.00704821	0.0020285	0.000522617
Age	All	Yes	SIRT5	seq.12461.8	-0.0003949	0.00215087	0.854346
Age	All	Yes	SETMR	seq.12462.20	-0.000435978	0.00216769	0.840621
Age	All	Yes	KLH13	seq.12463.7	0.000965848	0.00213224	0.650618
Age	All	Yes	ROA1	seq.12466.7	0.00465382	0.00208162	0.0254847
Age	All	Yes	MARE1	seq.12469.19	-0.000363394	0.00199021	0.855138
Age	All	Yes	STAU1	seq.12471.47	0.00248924	0.00213369	0.243497
Age	All	Yes	KCTD5	seq.12473.48	-0.000270939	0.00216631	0.900481
Age	All	Yes	CLIC5	seq.12475.48	-0.00842291	0.00179331	2.8234e-06
Age	All	Yes	TIGAR	seq.12476.50	-3.75403e-05	0.00212207	0.985888
Age	All	Yes	TSN	seq.12477.42	0.0024079	0.0021386	0.260336
Age	All	Yes	RL30	seq.12478.15	0.00328685	0.00209675	0.117137
Age	All	Yes	KAP1	seq.12479.50	0.000196609	0.00214661	0.927033
Age	All	Yes	OTUD5	seq.12480.9	-0.00471947	0.00214662	0.0280245
Age	All	Yes	BPTF	seq.12482.5	-0.00493833	0.00216187	0.0224603
Age	All	Yes	RORB	seq.12483.62	-0.00366297	0.00216624	0.0910073
Age	All	Yes	PIPNB	seq.12484.67	-0.00718413	0.00214563	0.000828439
Age	All	Yes	GLRX2	seq.12486.8	0.00277765	0.00216054	0.198723
Age	All	Yes	MCTS1	seq.12488.9	0.00802133	0.00202555	7.75763e-05
Age	All	Yes	LTOR3	seq.12490.92	0.0022584	0.00201375	0.262216
Age	All	Yes	CLIC4	seq.12491.23	0.00569635	0.00195829	0.00366816
Age	All	Yes	OTUB2	seq.12493.42	0.000522302	0.0021544	0.808469
Age	All	Yes	GBRL2	seq.12494.99	0.0028667	0.00206544	0.165312
Age	All	Yes	SDOS	seq.12497.29	0.00321076	0.00194395	0.0987613
Age	All	Yes	TX1B3	seq.12498.12	0.015523	0.00206412	8.22617e-14
Age	All	Yes	SH3G2	seq.12499.108	0.000802264	0.00198996	0.686877
Age	All	Yes	SAE2	seq.12500.88	0.00197003	0.00215727	0.361247
Age	All	Yes	TBCA	seq.12501.10	0.0102208	0.00209812	1.19596e-06
Age	All	Yes	SPR1	seq.12503.5	-0.00318403	0.00208979	0.127765
Age	All	Yes	LMOD1	seq.12504.26	0.00677619	0.00216029	0.00173371
Age	All	Yes	IP3KC	seq.12507.16	-0.00135151	0.00216865	0.533223
Age	All	Yes	CHMP3	seq.12508.9	0.0145985	0.00210076	4.9672e-12
Age	All	Yes	COMD1	seq.12509.115	0.00428006	0.0021581	0.0474772
Age	All	Yes	STAP1	seq.12510.3	-0.000604264	0.00211539	0.775175
Age	All	Yes	S41A2	seq.12511.83	-0.00288857	0.0021622	0.181723
Age	All	Yes	GLTP	seq.12513.8	0.000304936	0.00217296	0.888412
Age	All	Yes	METTL1	seq.12514.16	-0.00415756	0.00214792	0.0530554
Age	All	Yes	UCK2	seq.12515.45	-0.00524947	0.00216187	0.0152621
Age	All	Yes	TEAD4	seq.12516.13	0.00564273	0.00216551	0.0092365
Age	All	Yes	TFAR19	seq.12517.52	0.0174062	0.00203728	2.54823e-17
Age	All	Yes	PB1	seq.12518.289	0.00397614	0.00216256	0.0661199
Age	All	Yes	CDN2C	seq.12521.3	-0.00748583	0.00215166	0.000513979
Age	All	Yes	RD23B	seq.12522.6	0.00925277	0.00210731	1.18879e-05
Age	All	Yes	SAT2	seq.12524.18	-0.00111793	0.0021427	0.60191
Age	All	Yes	THA	seq.12527.50	-0.00609913	0.00214615	0.00453046
Age	All	Yes	WRIP1	seq.12528.40	-0.00341384	0.00216155	0.114416
Age	All	Yes	FKBP6	seq.12529.32	-0.0172423	0.00205407	8.79855e-17
Age	All	Yes	CKS-1	seq.12530.14	0.00654156	0.00213696	0.00223449
Age	All	Yes	ERVV1	seq.12531.5	-0.00201175	0.0021651	0.352914
Age	All	Yes	UB2R1	seq.12532.28	-0.00671883	0.00215853	0.00188036
Age	All	Yes	CYH2	seq.12533.135	-0.0111627	0.00214918	2.27012e-07
Age	All	Yes	CACO2	seq.12534.10	0.00430556	0.00207828	0.0384228
Age	All	Yes	XRCC1	seq.12535.2	-0.00104975	0.00216066	0.62713
Age	All	Yes	MTMR6	seq.12536.46	-0.00140663	0.00216411	0.51578
Age	All	Yes	PURA	seq.12537.88	0.0013517	0.00212269	0.524337
Age	All	Yes	RGS7	seq.12538.19	0.000237523	0.00216663	0.912715
Age	All	Yes	RHOG	seq.12540.25	-0.000697172	0.00205561	0.734528
Age	All	Yes	ZN560	seq.12543.76	-0.00125669	0.00216964	0.562508
Age	All	Yes	SMTN	seq.12546.1	0.00258492	0.00212257	0.223435
Age	All	Yes	RRAGC	seq.12548.75	0.000119893	0.00216522	0.955847
Age	All	Yes	PTGD2	seq.12549.33	-0.00799014	0.00211041	0.000157603
Age	All	Yes	ITCH	seq.12551.3	-0.00178412	0.00214629	0.405929
Age	All	Yes	VRK1	seq.12553.5	-0.00191428	0.0021267	0.368167
Age	All	Yes	RA51D	seq.12554.10	-0.0160566	0.00199112	1.26345e-15
Age	All	Yes	UBE2C	seq.12556.7	-0.00552665	0.00215209	0.0103002
Age	All	Yes	NOVA1	seq.12557.18	-0.00145856	0.00217188	0.501937
Age	All	Yes	UBS3B	seq.12558.3	0.00306862	0.00191275	0.108808
Age	All	Yes	NT5C	seq.12560.9	0.00399808	0.00212489	0.0600442
Age	All	Yes	PKN1	seq.12562.1	-0.00794556	0.00210076	0.000160034
Age	All	Yes	TFIP8	seq.12563.2	-0.00166162	0.00207033	0.422311
Age	All	Yes	NIP7	seq.12564.9	0.000250155	0.00216071	0.907843
Age	All	Yes	KEAP1	seq.12568.14	-0.00577873	0.00216947	0.00779215
Age	All	Yes	TCP-1-epsilon	seq.12569.25	-0.0048383	0.00199297	0.0152841
Age	All	Yes	ARL3	seq.12571.14	0.0110164	0.00209725	1.65885e-07
Age	All	Yes	EFS	seq.12572.236	-0.0054426	0.00211808	0.0102544
Age	All	Yes	TRIM3	seq.12573.80	0.000778407	0.00213215	0.71509
Age	All	Yes	Endothelin 2	seq.12574.36	0.00873773	0.0021586	5.36711e-05
Age	All	Yes	C1TC	seq.12575.30	-0.00432671	0.00207372	0.0370654
Age	All	Yes	MAGE-3	seq.12576.21	-0.00417376	0.00213713	0.0509626
Age	All	Yes	FLAP endonuclease-1	seq.12577.100	-0.00208501	0.00216612	0.33589
Age	All	Yes	ARF3	seq.12578.13	-0.00102333	0.00215713	0.635273
Age	All	Yes	PSB5	seq.12580.7	-0.00526896	0.00216121	0.0148572
Age	All	Yes	IMPA2	seq.12581.39	-0.00570344	0.00215113	0.00808043
Age	All	Yes	ARAF	seq.12583.77	-0.0037569	0.00215186	0.0809855
Age	All	Yes	ERCC1	seq.12585.39	-0.00298641	0.00216524	0.167972
Age	All	Yes	ARL2	seq.12587.65	-0.000814209	0.00213531	0.703017
Age	All	Yes	Oligophrenin-1	seq.12591.27	-0.00435526	0.00211212	0.0393345
Age	All	Yes	PDRG1	seq.12593.33	-0.00499166	0.00214001	0.0197718
Age	All	Yes	GRAN	seq.12594.5	0.00174232	0.00212052	0.411378
Age	All	Yes	TMOD1	seq.12595.11	-0.00126309	0.0020884	0.545373
Age	All	Yes	Autophagy protein 5	seq.12597.68	-0.00372945	0.00216743	0.085466
Age	All	Yes	URP2	seq.12599.10	0.00452376	0.00196635	0.0215185
Age	All	Yes	PABP4	seq.12603.87	0.0068525	0.00214471	0.00141995
Age	All	Yes	SCMH1	seq.12604.16	0.000810871	0.00214998	0.7061
Age	All	Yes	Exosome component 3	seq.12605.1	-0.00265509	0.00216135	0.219426
Age	All	Yes	PSB1	seq.12612.37	0.0136205	0.0021246	1.80357e-10
Age	All	Yes	NRBP	seq.12616.45	-0.0045292	0.00215973	0.0361098
Age	All	Yes	STK24	seq.12617.2	5.09935e-05	0.00194393	0.979075
Age	All	Yes	Aldo-keto reductase 1C1	seq.12618.50	-0.00693423	0.00214729	0.00126129
Age	All	Yes	Protein phophatase 2Ca	seq.12619.14	0.00513756	0.00204917	0.0122507
Age	All	Yes	Septin-11	seq.12620.3	0.0124511	0.00211494	4.60212e-09
Age	All	Yes	PP2AAA	seq.12621.55	-0.005623	0.0020941	0.00731004
Age	All	Yes	ASH1L	seq.12622.96	-0.00139011	0.00217345	0.522515
Age	All	Yes	JARD2	seq.12623.84	-0.00220637	0.00213502	0.301535
Age	All	Yes	KLHL7	seq.12625.138	-0.00102919	0.00215039	0.632272
Age	All	Yes	SENP7	seq.12626.6	-0.000808014	0.00215888	0.708241
Age	All	Yes	ATG7	seq.12627.97	0.0117395	0.00203148	8.71705e-09
Age	All	Yes	LANC2	seq.12628.31	0.0004405	0.00195595	0.821839
Age	All	Yes	ARFP2	seq.12630.8	0.0088192	0.00208417	2.42699e-05
Age	All	Yes	ARY1	seq.12632.14	-0.0132568	0.00211171	4.20802e-10
Age	All	Yes	PTN9	seq.12633.3	-0.0014281	0.00217029	0.5106
Age	All	Yes	BCAR3:Ras-GEF	seq.12634.79	7.30175e-05	0.00216687	0.973122
Age	All	Yes	TRDMT	seq.12635.9	0.000363969	0.00216693	0.866628
Age	All	Yes	SMYD2	seq.12636.113	-0.000236029	0.00215106	0.912637
Age	All	Yes	CACP	seq.12637.7	-0.00284436	0.00212275	0.180419
Age	All	Yes	I5P2	seq.12641.3	0.000924749	0.00195415	0.636105
Age	All	Yes	ARRB1	seq.12643.4	-0.00110991	0.00195646	0.570573
Age	All	Yes	PURA2	seq.12644.63	0.00316052	0.00212462	0.137023
Age	All	Yes	RPE	seq.12646.2	-0.00292915	0.00211418	0.166064
Age	All	Yes	SETD2	seq.12647.52	-0.00249478	0.00216485	0.249295
Age	All	Yes	Malate dehydrogenase 2	seq.12649.80	0.000174362	0.00208868	0.933478
Age	All	Yes	GNAI3	seq.12650.43	0.00317852	0.00215816	0.140966
Age	All	Yes	PDK2	seq.12651.21	-0.00498652	0.00216064	0.0211078
Age	All	Yes	SAHH2	seq.12652.37	-0.00272437	0.00208792	0.192105
Age	All	Yes	CSNK1G2	seq.12653.13	-0.00100031	0.00216117	0.643518
Age	All	Yes	SNAB	seq.12655.30	-0.00213662	0.00216748	0.324372
Age	All	Yes	KLC1	seq.12656.1	0.000415098	0.00206874	0.84099
Age	All	Yes	FCL	seq.12657.2	-0.00618901	0.00215639	0.00414724
Age	All	Yes	PANK3	seq.12658.72	-0.00655778	0.00206241	0.00149725
Age	All	Yes	GTPB9	seq.12659.13	-0.0013561	0.00204286	0.506881
Age	All	Yes	GBRL1	seq.12661.44	0.0248614	0.00202476	1.87409e-33
Age	All	Yes	ECH1	seq.12662.82	-0.0059834	0.00215745	0.00559993
Age	All	Yes	THTR	seq.12663.1	0.0183266	0.00208481	3.16132e-18
Age	All	Yes	PTN13	seq.12664.19	-0.00250892	0.00216045	0.24566
Age	All	Yes	ILF2	seq.12665.16	0.00143315	0.00214188	0.503504
Age	All	Yes	GUAD	seq.12667.2	-0.014874	0.0021188	3.03493e-12
Age	All	Yes	VPS4B	seq.12668.7	-0.00863714	0.00213294	5.33246e-05
Age	All	Yes	HECW1	seq.12669.30	-0.00645433	0.00215207	0.0027412
Age	All	Yes	RAD1	seq.12670.15	0.00155739	0.00216609	0.472235
Age	All	Yes	ST1B1	seq.12671.35	0.00063802	0.00215356	0.76706
Age	All	Yes	SYDC	seq.12675.14	-0.000480445	0.00198701	0.808965
Age	All	Yes	PACN1	seq.12676.1	-0.00358689	0.00206698	0.0828382
Age	All	Yes	FLII	seq.12677.164	0.00909524	0.00212421	1.9432e-05
Age	All	Yes	SNRPA	seq.12678.66	0.00604894	0.00210395	0.00408285
Age	All	Yes	UBP21	seq.12681.63	-0.00191066	0.00216939	0.378569
Age	All	Yes	KAT3	seq.12682.5	-0.000653475	0.0021658	0.762894
Age	All	Yes	DPYL5	seq.12683.156	-0.0041236	0.00214003	0.0541366
Age	All	Yes	ADSV	seq.12684.5	0.00662885	0.0016777	8.04995e-05
Age	All	Yes	HOME2	seq.12685.57	0.000925452	0.00215675	0.667901
Age	All	Yes	THTM	seq.12686.15	-0.0119118	0.00207124	1.02496e-08
Age	All	Yes	DECR	seq.12687.2	0.00120724	0.00211017	0.567314
Age	All	Yes	KS6A6	seq.12688.115	0.000653915	0.00213618	0.75955
Age	All	Yes	ARC1B	seq.12689.56	0.00677267	0.00202175	0.000823564
Age	All	Yes	2010-09-01	seq.12690.33	-0.000549443	0.00215519	0.798796
Age	All	Yes	GLYM	seq.12691.44	0.00178093	0.0021071	0.398098
Age	All	Yes	DOT1L	seq.12692.56	0.00372479	0.00215754	0.0844301
Age	All	Yes	SH3L1	seq.12693.2	0.00638765	0.00211296	0.00253419
Age	All	Yes	DIM1	seq.12694.28	-0.00624383	0.00210929	0.00311128
Age	All	Yes	KLH12	seq.12695.62	0.00193913	0.0021564	0.36863
Age	All	Yes	ANM3	seq.12696.166	-0.00132868	0.00215354	0.537322
Age	All	Yes	PI42A	seq.12697.30	0.00157241	0.00206198	0.44581
Age	All	Yes	IMA4	seq.12698.72	-0.00459272	0.00208265	0.0275527
Age	All	Yes	TCP-1-theta	seq.12699.28	-0.00364428	0.00206125	0.0772152
Age	All	Yes	ACLY	seq.12700.9	-0.00169643	0.00216702	0.433817
Age	All	Yes	EIF1B	seq.12701.1	-0.00303916	0.00200475	0.129684
Age	All	Yes	PELI2	seq.12702.13	0.000509387	0.00216498	0.814012
Age	All	Yes	NEK7	seq.12703.6	-0.00245856	0.00200721	0.22077
Age	All	Yes	SH2D3	seq.12704.26	-0.00627503	0.00212566	0.00319391
Age	All	Yes	HERC1	seq.12705.9	-0.00210798	0.00214048	0.324836
Age	All	Yes	MRCKA	seq.12706.2	-0.00425371	0.0021479	0.0477964
Age	All	Yes	DPYL3	seq.12707.26	0.00273511	0.00214107	0.201593
Age	All	Yes	LMBL2	seq.12708.91	-0.00100702	0.00213745	0.637599
Age	All	Yes	H1X	seq.12709.63	0.00130596	0.00211783	0.537535
Age	All	Yes	CXA8	seq.12711.19	-0.00626435	0.00214559	0.00354399
Age	All	Yes	HM20A	seq.12712.9	0.00131731	0.00216325	0.542627
Age	All	Yes	RGS19	seq.12713.365	-0.006296	0.00215484	0.00351958
Age	All	Yes	AP1G2	seq.12714.38	0.00565162	0.0021127	0.00753291
Age	All	Yes	DCP1B	seq.12715.30	0.000250172	0.00214913	0.907343
Age	All	Yes	ZN175	seq.12716.3	-0.00927309	0.00213944	1.53508e-05
Age	All	Yes	TOX3	seq.12717.65	-6.32435e-05	0.00216807	0.976732
Age	All	Yes	PIN4	seq.12718.43	0.00462008	0.00205892	0.024947
Age	All	Yes	UBQL4	seq.12720.71	0.00708355	0.00214619	0.000982182
Age	All	Yes	TAXB1	seq.12721.4	-0.000842252	0.00216501	0.697296
Age	All	Yes	CIRBP	seq.12724.81	0.0135096	0.00204107	4.64422e-11
Age	All	Yes	RFXAP	seq.12726.3	-6.48335e-05	0.00216754	0.976141
Age	All	Yes	FPRP	seq.12727.7	0.0094968	0.00204301	3.56508e-06
Age	All	Yes	PSMG3	seq.12729.12	-0.000811232	0.00216277	0.707634
Age	All	Yes	KNTC2	seq.12730.3	-0.0141579	0.00203962	5.23967e-12
Age	All	Yes	PKHA7	seq.12731.12	-0.000857172	0.0021643	0.69211
Age	All	Yes	MPP7	seq.12732.13	0.00130046	0.00213423	0.542373
Age	All	Yes	KIF22	seq.12734.112	-0.0072186	0.00215841	0.000839941
Age	All	Yes	CSDE1	seq.12735.39	-0.00648089	0.00213571	0.00244038
Age	All	Yes	PLSI	seq.12737.12	-0.00177172	0.00216645	0.413572
Age	All	Yes	NISCH	seq.12738.43	-0.00703243	0.00212762	0.000965638
Age	All	Yes	FEV	seq.12740.55	0.00246864	0.00215376	0.251851
Age	All	Yes	TMM8B	seq.12742.160	-0.00146119	0.0021698	0.500757
Age	All	Yes	BAG5	seq.12743.18	-0.000310515	0.00217022	0.886242
Age	All	Yes	CYH4	seq.12746.4	9.28126e-05	0.00214472	0.965487
Age	All	Yes	RBM3	seq.12747.89	0.0228552	0.00205649	7.03984e-28
Age	All	Yes	BRDT	seq.12748.6	-0.000669129	0.00215712	0.756445
Age	All	Yes	LFA-1 beta-2	seq.12750.9	-0.00684601	0.00215273	0.00149469
Age	All	Yes	ZHX1	seq.12751.26	-0.000495448	0.00216558	0.819061
Age	All	Yes	APBB2:PID 1	seq.12753.6	-0.00170856	0.00217005	0.431177
Age	All	Yes	CSDC2	seq.12754.14	-0.00434656	0.00215795	0.0441225
Age	All	Yes	BACH2	seq.12756.3	6.40418e-05	0.00217089	0.976469
Age	All	Yes	GRID2	seq.12758.47	0.00443776	0.00197476	0.0247343
Age	All	Yes	DRBP76	seq.12759.47	0.015278	0.00211912	7.9464e-13
Age	All	Yes	ZN774	seq.12760.34	-0.00551665	0.00211898	0.00929809
Age	All	Yes	APBB2:PID 2	seq.12761.12	9.77486e-05	0.00216742	0.964033
Age	All	Yes	ZN334	seq.12763.69	-0.00481665	0.00213714	0.0243187
Age	All	Yes	ELMO1	seq.12764.3	0.00263935	0.00214963	0.21966
Age	All	Yes	GP142	seq.12766.33	-0.0017265	0.00216221	0.424684
Age	All	Yes	PPR3B	seq.12768.3	-0.00212852	0.0021627	0.325139
Age	All	Yes	ZN180	seq.12771.19	-0.00511065	0.00215624	0.0178755
Age	All	Yes	NUP98	seq.12772.8	0.00523526	0.00215155	0.0150517
Age	All	Yes	HCN1	seq.12774.12	-0.00279171	0.002149	0.194069
Age	All	Yes	HMGB3	seq.12775.6	-0.00193333	0.00215871	0.370576
Age	All	Yes	SF01	seq.12777.11	-0.00196568	0.00216543	0.364118
Age	All	Yes	PRDM4	seq.12779.30	-0.00368321	0.00212706	0.0835019
Age	All	Yes	TRBP2	seq.12781.2	6.3678e-05	0.00216506	0.976539
Age	All	Yes	HNRPM	seq.12783.29	0.00660148	0.00212508	0.00192027
Age	All	Yes	APBB3:PID 1	seq.12784.10	-0.00184747	0.0021651	0.393598
Age	All	Yes	KAISO	seq.12785.49	0.00280675	0.00215503	0.192925
Age	All	Yes	GDE5	seq.12786.61	0.00194332	0.00215802	0.367958
Age	All	Yes	ZN134	seq.12787.47	-0.00302873	0.00217073	0.163095
Age	All	Yes	SGF29	seq.12788.6	-0.00221995	0.00216522	0.305356
Age	All	Yes	CCD51	seq.12790.10	-0.00354061	0.00216631	0.102334
Age	All	Yes	PIWL1	seq.12793.4	-0.00680733	0.00215772	0.00162978
Age	All	Yes	NALP4	seq.12794.6	-0.00577666	0.00215643	0.00744959
Age	All	Yes	ZN566	seq.12795.2	-0.00659572	0.00215489	0.00223696
Age	All	Yes	NUDT3	seq.12796.44	0.00796654	0.00210739	0.000161286
Age	All	Yes	S4A8	seq.12798.46	-0.00892231	0.00213644	3.09199e-05
Age	All	Yes	DJC27	seq.12799.65	-0.0067168	0.00214977	0.00180732
Age	All	Yes	TPPP2	seq.12800.5	0.0199113	0.0019737	2.25746e-23
Age	All	Yes	IRF2	seq.12801.33	5.7785e-06	0.00216518	0.997871
Age	All	Yes	ZN329	seq.12803.9	0.000681022	0.0021059	0.746436
Age	All	Yes	GMEB2	seq.12804.5	0.00143787	0.00215924	0.505544
Age	All	Yes	RHG30	seq.12807.89	0.00769786	0.00210222	0.000257039
Age	All	Yes	CHSP1	seq.12808.103	0.00166654	0.00214942	0.438228
Age	All	Yes	ZN415	seq.12811.55	-0.00425245	0.00215503	0.0486042
Age	All	Yes	ACYP2	seq.12812.25	0.0293845	0.00195439	1.83037e-48
Age	All	Yes	EHBP1	seq.12813.18	-0.000909932	0.00216877	0.674852
Age	All	Yes	RBM40	seq.12814.17	-0.00433013	0.00216306	0.045437
Age	All	Yes	SYIC	seq.12815.9	0.000561241	0.00216771	0.795732
Age	All	Yes	GEM	seq.12817.1	-0.0143414	0.00203165	2.31027e-12
Age	All	Yes	UT2	seq.12818.159	0.00269819	0.00210421	0.199893
Age	All	Yes	GRAP	seq.12820.1	-0.00951961	0.00213647	8.82548e-06
Age	All	Yes	NAL10	seq.12821.6	-6.48159e-05	0.00216735	0.976145
Age	All	Yes	APBB1:PID 1	seq.12822.34	-0.0010944	0.0020415	0.591965
Age	All	Yes	DP13A	seq.12825.18	-0.000104203	0.00215825	0.961497
Age	All	Yes	SC5A5	seq.12826.5	0.00321277	0.00214296	0.133975
Age	All	Yes	RGS3	seq.12827.37	-0.0100106	0.00213535	2.94605e-06
Age	All	Yes	SAP18	seq.12830.4	-0.000982304	0.00215577	0.648683
Age	All	Yes	TESC	seq.12831.21	0.0104788	0.0020871	5.60777e-07
Age	All	Yes	ASH2L	seq.12832.10	-5.08033e-05	0.00215104	0.98116
Age	All	Yes	KCNF1	seq.12834.3	-0.00869785	0.00214822	5.34462e-05
Age	All	Yes	PYDC1	seq.12835.101	-0.00166862	0.00216082	0.440077
Age	All	Yes	DUS15	seq.12838.28	0.00180025	0.00216417	0.405597
Age	All	Yes	STX10	seq.12842.43	-0.00361822	0.00216166	0.0943248
Age	All	Yes	ZN410	seq.12843.6	-0.0034233	0.00215483	0.112295
Age	All	Yes	BAG4	seq.12844.10	0.00301664	0.00208041	0.147212
Age	All	Yes	SNX17	seq.12845.18	-0.00700135	0.00213372	0.00105127
Age	All	Yes	FBXL5	seq.12846.3	5.06529e-05	0.00215668	0.981265
Age	All	Yes	MCE1	seq.12847.27	-0.00319127	0.00216273	0.140217
Age	All	Yes	ARHG2	seq.12848.9	-0.0079998	0.00214465	0.00019677
Age	All	Yes	GSKIP	seq.12849.25	0.00531668	0.00216456	0.0141252
Age	All	Yes	DPOLM	seq.12851.5	0.000708561	0.0021556	0.742412
Age	All	Yes	TMOD2	seq.12853.112	0.00285532	0.00211594	0.177352
Age	All	Yes	TEAD3	seq.12854.3	0.000996427	0.00215417	0.643732
Age	All	Yes	CT032	seq.12855.16	0.000409862	0.00214136	0.84823
Age	All	Yes	TM237	seq.12856.14	0.00189121	0.00216571	0.38263
Age	All	Yes	PECI	seq.12859.33	-0.0080037	0.00213143	0.000178283
Age	All	Yes	cAMP-regulated phosphoprotein 21	seq.12860.7	-0.00476817	0.00215699	0.0271797
Age	All	Yes	TMOD3	seq.12861.13	0.00760437	0.00200614	0.000154806
Age	All	Yes	CASL	seq.12862.14	-0.00359122	0.00216132	0.0967537
Age	All	Yes	NIPA4	seq.12864.9	-0.00621265	0.00216163	0.00409562
Age	All	Yes	DYLT3	seq.12867.40	0.00412278	0.00215201	0.0555372
Age	All	Yes	DDX6	seq.12869.68	0.00375781	0.00200265	0.0607449
Age	All	Yes	TWF1	seq.12871.10	0.00487444	0.00215746	0.0239702
Age	All	Yes	CNGA2	seq.12872.35	-0.00335982	0.00216938	0.121602
Age	All	Yes	LEUK	seq.12873.11	-0.000244339	0.00214926	0.909499
Age	All	Yes	UBTD2	seq.12875.28	0.000503825	0.00217132	0.816533
Age	All	Yes	SPEF1	seq.12876.39	0.000738606	0.00216131	0.732583
Age	All	Yes	OSB11	seq.12878.60	-0.000559767	0.00217086	0.796546
Age	All	Yes	p107	seq.12879.5	-0.00548569	0.00216866	0.0114987
Age	All	Yes	SV2A	seq.12880.1	-0.00431031	0.00216256	0.0463813
Age	All	Yes	RDH16	seq.12881.17	0.00252175	0.0021261	0.235728
Age	All	Yes	PAR11	seq.12882.7	-9.08317e-05	0.00209981	0.965501
Age	All	Yes	NR1D2	seq.12885.42	0.00221522	0.0021303	0.29853
Age	All	Yes	SAP30	seq.12888.18	0.000223506	0.00217073	0.918002
Age	All	Yes	MILK2	seq.12891.1	-0.00498441	0.00214893	0.0204699
Age	All	Yes	SYTL1	seq.12892.10	-0.00434045	0.0021595	0.0445731
Age	All	Yes	IP16:HIN 2	seq.12893.159	0.00233984	0.00210189	0.265756
Age	All	Yes	PAXI1	seq.12894.3	0.00224849	0.00215942	0.297889
Age	All	Yes	DGKB	seq.12895.28	0.00358432	0.00208723	0.0860882
Age	All	Yes	cubilin	seq.12904.180	-0.0041437	0.00214972	0.0540538
Age	All	Yes	MTCP1	seq.12916.3	0.000868226	0.0021591	0.687637
Age	All	Yes	Keratin 17	seq.12923.51	-0.00199028	0.00216012	0.356968
Age	All	Yes	AXIN2	seq.12925.105	-0.00435048	0.00215146	0.0432999
Age	All	Yes	MCR	seq.12931.16	-0.000698637	0.00216459	0.746914
Age	All	Yes	ENOX1	seq.12933.17	-0.00139334	0.00215404	0.517804
Age	All	Yes	HERC5	seq.12934.1	-0.0145426	0.00211219	7.72517e-12
Age	All	Yes	RLBP1	seq.12936.38	-0.00708819	0.00215665	0.00103151
Age	All	Yes	RPAC1	seq.12939.1	-0.00551347	0.00214426	0.010205
Age	All	Yes	AL3B1	seq.12940.35	0.00485497	0.00215903	0.0246424
Age	All	Yes	RAB18	seq.12945.33	0.00437094	0.00214578	0.0417838
Age	All	Yes	PPARa	seq.12954.71	-0.00975106	0.00211996	4.49953e-06
Age	All	Yes	KBP	seq.12956.40	0.002178	0.00195654	0.265763
Age	All	Yes	UCR6	seq.12957.62	-0.0046634	0.00215795	0.0308122
Age	All	Yes	HXK4	seq.12960.9	-0.00623147	0.0020789	0.00275606
Age	All	Yes	GP107	seq.12963.1	-0.00124567	0.00216059	0.564316
Age	All	Yes	CSRP2	seq.12968.2	-0.000810835	0.00215832	0.707197
Age	All	Yes	STAU2	seq.12970.35	-0.00414865	0.0021503	0.0538319
Age	All	Yes	Keratin 20	seq.12975.11	0.0220271	0.00205886	5.21439e-26
Age	All	Yes	Vinexin b	seq.12976.49	0.00447836	0.00216795	0.0389857
Age	All	Yes	RBM22	seq.12980.31	0.000295657	0.00216787	0.891534
Age	All	Yes	LIN7C	seq.12986.12	-0.00357948	0.0021458	0.0954475
Age	All	Yes	SRSF7	seq.12987.12	0.0163292	0.00211435	1.78964e-14
Age	All	Yes	EWS	seq.12988.49	0.0182087	0.00208636	5.41433e-18
Age	All	Yes	MAP3K3	seq.12990.39	0.000485095	0.00216189	0.822481
Age	All	Yes	CUL9	seq.12991.49	-4.88554e-05	0.00216584	0.982006
Age	All	Yes	NPL4	seq.12993.21	0.00284084	0.00205791	0.167605
Age	All	Yes	LCN10	seq.13007.66	-0.00519549	0.00214153	0.0153524
Age	All	Yes	RS10	seq.13011.20	-0.00244193	0.00214457	0.254984
Age	All	Yes	PRKN2	seq.13013.41	-0.011862	0.00211765	2.42133e-08
Age	All	Yes	P5I11	seq.13022.20	0.00461723	0.00214057	0.0311248
Age	All	Yes	FRS2	seq.13025.4	-0.00139319	0.00212078	0.511307
Age	All	Yes	CBX7	seq.13027.20	-0.00205286	0.00216011	0.342051
Age	All	Yes	BECN1	seq.13032.1	-0.00279703	0.00216641	0.196823
Age	All	Yes	PP1R8	seq.13039.1	-0.00175489	0.00215908	0.416432
Age	All	Yes	TRAF4	seq.13041.47	-0.00406268	0.0021494	0.0588843
Age	All	Yes	KCA10	seq.13042.7	0.000906496	0.00215787	0.674467
Age	All	Yes	ATAD2	seq.13043.157	-0.00136692	0.00215793	0.526519
Age	All	Yes	TS101	seq.13044.5	0.00528156	0.00208821	0.0115084
Age	All	Yes	S6A14	seq.13053.6	-0.00497129	0.00214996	0.0208645
Age	All	Yes	Profilin II	seq.13054.87	0.0105687	0.00199117	1.23378e-07
Age	All	Yes	PSD1	seq.13055.53	-0.0056625	0.00214765	0.00843961
Age	All	Yes	S6A16	seq.13056.18	-0.00177384	0.00216305	0.412277
Age	All	Yes	RIFK	seq.13059.33	0.00149145	0.0020672	0.470699
Age	All	Yes	GMFG	seq.13062.4	0.00835879	0.00208598	6.3731e-05
Age	All	Yes	EDC4	seq.13066.42	-0.00681418	0.00212192	0.00134238
Age	All	Yes	KGP1B	seq.13067.5	-0.0124687	0.00205385	1.52049e-09
Age	All	Yes	CCS	seq.13068.139	-0.00319927	0.00215915	0.138573
Age	All	Yes	AN32A	seq.13073.14	-0.000882309	0.0021401	0.680183
Age	All	Yes	FXR1	seq.13076.4	-0.00282002	0.00215863	0.19157
Age	All	Yes	CETN2	seq.13078.3	-0.00209122	0.00205959	0.310059
Age	All	Yes	UN45A	seq.13082.9	-0.00211248	0.0020497	0.302842
Age	All	Yes	SYVC	seq.13083.18	-0.00778511	0.00213738	0.000277079
Age	All	Yes	GLP1R:CD	seq.13085.18	-0.00787174	0.00216049	0.000275882
Age	All	Yes	BTC	seq.13088.397	0.00235463	0.0020875	0.259469
Age	All	Yes	HIF-1a	seq.13089.6	-0.00713362	0.00215392	0.00094322
Age	All	Yes	S100A6	seq.13090.17	-0.00644853	0.00207224	0.00188564
Age	All	Yes	SECTM1	seq.13093.6	0.0089483	0.00205168	1.35828e-05
Age	All	Yes	RSPO3	seq.13094.75	0.00617235	0.00214186	0.00399698
Age	All	Yes	PSP	seq.13095.51	0.024018	0.00203095	3.12955e-31
Age	All	Yes	Apoptosis regulator Bcl-W	seq.13097.11	0.000431105	0.0021554	0.841492
Age	All	Yes	VEGF-D	seq.13098.93	0.0122342	0.00211123	7.93809e-09
Age	All	Yes	SOST	seq.13101.60	0.0227037	0.00203793	5.29972e-28
Age	All	Yes	FAM3D	seq.13102.1	0.0126153	0.00211151	2.72798e-09
Age	All	Yes	CSH	seq.13103.125	-0.003262	0.00214014	0.127619
Age	All	Yes	EFNB1	seq.13104.32	0.00874677	0.00214737	4.81871e-05
Age	All	Yes	SNP25	seq.13105.7	-0.00560885	0.00212794	0.00845915
Age	All	Yes	LYPD3	seq.13107.9	-0.000563195	0.00215396	0.793757
Age	All	Yes	NEGR1	seq.13109.82	0.0131925	0.00196165	2.28573e-11
Age	All	Yes	BCL6	seq.13111.79	-0.00173918	0.00216228	0.421304
Age	All	Yes	FSTL1	seq.13112.179	0.00725353	0.00212905	0.000670071
Age	All	Yes	Osteopontin	seq.13113.7	0.00584112	0.00214394	0.00649695
Age	All	Yes	Lumican	seq.13114.50	0.0305717	0.00202618	8.88375e-49
Age	All	Yes	CD177	seq.13116.25	0.00373489	0.00212801	0.0793944
Age	All	Yes	CHKB	seq.13117.232	-0.0170203	0.00194112	3.82469e-18
Age	All	Yes	SMOC1	seq.13118.5	0.0274356	0.00201103	1.43038e-40
Age	All	Yes	protein Z inhibitor	seq.13119.26	-0.00328039	0.0021406	0.125567
Age	All	Yes	FLRT2	seq.13122.19	0.0194866	0.00207119	1.3441e-20
Age	All	Yes	FLRT3:ECD	seq.13123.3	0.00450555	0.00195018	0.0209725
Age	All	Yes	ISLR2	seq.13124.20	-0.00119745	0.00206523	0.562105
Age	All	Yes	Vitronectin	seq.13125.45	-0.0139694	0.00213403	7.50267e-11
Age	All	Yes	DSC2	seq.13126.52	0.0273665	0.00199436	5.27543e-41
Age	All	Yes	LDLR	seq.13129.40	-0.0052065	0.00214346	0.0152283
Age	All	Yes	HXK2	seq.13130.150	0.00512546	0.00212678	0.016045
Age	All	Yes	HXK1	seq.13131.5	-0.00649333	0.00214317	0.00247896
Age	All	Yes	SEM5A	seq.13132.14	0.00432042	0.00190256	0.0232632
Age	All	Yes	LTBP4	seq.13133.73	0.0342067	0.00194734	2.6007e-64
Age	All	Yes	MDM2	seq.13228.75	-0.00207229	0.00215137	0.335545
Age	All	Yes	MDM4	seq.13229.20	0.00270838	0.00212563	0.202759
Age	All	Yes	IgG2, Kappa	seq.13230.174	0.00121938	0.00216405	0.573179
Age	All	Yes	IgG4, Kappa	seq.13231.90	0.00229286	0.00214589	0.28543
Age	All	Yes	WNT3A	seq.13236.25	-0.00607946	0.00211562	0.00410129
Age	All	Yes	SHAN1	seq.13240.170	0.00123015	0.00216924	0.57072
Age	All	Yes	SHAN3	seq.13242.134	0.0123484	0.00205745	2.31466e-09
Age	All	Yes	SHAN1	seq.13256.21	0.00397561	0.00214152	0.0635388
Age	All	Yes	WNT5A	seq.13268.45	0.00307352	0.0021093	0.14524
Age	All	Yes	DB113	seq.13374.4	-0.00608361	0.00215535	0.00481182
Age	All	Yes	SNG3	seq.13375.48	-0.00218203	0.00215247	0.310834
Age	All	Yes	C56D1	seq.13377.3	0.00434961	0.00215568	0.0437521
Age	All	Yes	YD286	seq.13378.80	-0.00851463	0.00210314	5.35204e-05
Age	All	Yes	B4GT1	seq.13381.49	0.00904718	0.00206826	1.28153e-05
Age	All	Yes	FUMH	seq.13384.110	0.00071797	0.00206058	0.727553
Age	All	Yes	RNF34	seq.13386.248	-0.000957661	0.0021674	0.658647
Age	All	Yes	EHF	seq.13387.55	-0.00315168	0.00216343	0.145331
Age	All	Yes	NEC1	seq.13388.57	0.00690267	0.00210722	0.00107207
Age	All	Yes	AT1B1	seq.13392.13	-0.0161385	0.00187935	1.77103e-17
Age	All	Yes	DERL1	seq.13393.46	0.000713047	0.00216194	0.741573
Age	All	Yes	HBD-2	seq.13397.88	0.00992869	0.00203046	1.09022e-06
Age	All	Yes	RELL1	seq.13399.33	0.00552399	0.00215363	0.0103915
Age	All	Yes	ETV5	seq.13403.5	-0.00189962	0.00216304	0.379932
Age	All	Yes	ISK2	seq.13405.61	0.00292516	0.00215983	0.175781
Age	All	Yes	CLM6	seq.13406.161	-0.00282239	0.0021537	0.190185
Age	All	Yes	WFKN2	seq.13408.23	0.00388169	0.00210684	0.0655623
Age	All	Yes	RNF41	seq.13411.21	0.00135507	0.00211341	0.521481
Age	All	Yes	WFDC6	seq.13412.5	-0.0036272	0.00216907	0.0946348
Age	All	Yes	T132D	seq.13416.8	-0.000694023	0.00199964	0.728573
Age	All	Yes	KISHB	seq.13421.17	-0.00010854	0.00216368	0.959996
Age	All	Yes	ENOX2	seq.13422.66	-0.00358632	0.0021549	0.0962185
Age	All	Yes	CJ058	seq.13423.94	-0.00454982	0.00215496	0.0348694
Age	All	Yes	MA1C1	seq.13427.66	0.0110617	0.00203474	6.107e-08
Age	All	Yes	WF10A	seq.13429.3	0.00306588	0.00215796	0.155553
Age	All	Yes	UT1	seq.13430.50	-0.0132734	0.00208527	2.41487e-10
Age	All	Yes	F159A	seq.13431.74	0.00742851	0.002099	0.00041079
Age	All	Yes	ZFY27:CD region 1	seq.13432.9	-0.00278623	0.00216811	0.19891
Age	All	Yes	PARVA	seq.13434.172	0.0220548	0.00209722	3.30816e-25
Age	All	Yes	IL-20 Rb	seq.13435.31	-0.00354188	0.00215825	0.100937
Age	All	Yes	MAZ	seq.13436.54	0.00464771	0.0021535	0.0310307
Age	All	Yes	CHRD	seq.13438.115	0.00595432	0.00216364	0.00597739
Age	All	Yes	IQCF3	seq.13439.6	-0.0106872	0.0020778	2.96246e-07
Age	All	Yes	DIXC1	seq.13441.30	-0.0145842	0.00213312	1.07311e-11
Age	All	Yes	SPRN	seq.13447.42	0.00977803	0.00211485	4.01642e-06
Age	All	Yes	SF3B4	seq.13449.25	0.00313238	0.00209508	0.135045
Age	All	Yes	UBP8	seq.13450.49	-0.00209904	0.00210491	0.318784
Age	All	Yes	FNDC4	seq.13451.2	-0.00325968	0.00213607	0.127164
Age	All	Yes	SIM13	seq.13452.113	-0.000862344	0.00215674	0.68932
Age	All	Yes	RM33	seq.13453.2	-0.00346565	0.00210725	0.100204
Age	All	Yes	ELF5	seq.13457.33	0.00200703	0.00216523	0.354073
Age	All	Yes	CI167	seq.13459.30	0.00151083	0.00215303	0.482934
Age	All	Yes	CHAD	seq.13460.4	0.011852	0.00211369	2.3435e-08
Age	All	Yes	PXDN	seq.13463.1	0.0328351	0.00201604	4.53224e-56
Age	All	Yes	NRAC	seq.13464.8	-0.0137043	0.00211803	1.22901e-10
Age	All	Yes	CCP1	seq.13465.5	-0.00711333	0.00213966	0.000901893
Age	All	Yes	NEUL4	seq.13468.5	-0.000881493	0.00216149	0.683452
Age	All	Yes	PTH1R	seq.13470.43	-0.00598898	0.00216521	0.00572747
Age	All	Yes	HDHD2	seq.13472.35	0.00113584	0.00208731	0.586388
Age	All	Yes	IP3KA	seq.13473.55	-0.0044325	0.00216307	0.040577
Age	All	Yes	GSTK1	seq.13474.40	0.000365369	0.00207288	0.860107
Age	All	Yes	UB2D4	seq.13475.10	0.00959857	0.00207439	3.94666e-06
Age	All	Yes	KIN17	seq.13476.16	0.000200769	0.00216452	0.926108
Age	All	Yes	LT4R1	seq.13477.65	-0.00345132	0.00212712	0.104848
Age	All	Yes	F1712	seq.13479.8	-0.0121344	0.00210525	9.51042e-09
Age	All	Yes	TCEA2	seq.13481.24	-0.00224547	0.00213837	0.293806
Age	All	Yes	CNOT1	seq.13482.14	-0.00145075	0.00216479	0.502836
Age	All	Yes	CO1A1:N-term propeptide	seq.13484.69	-0.00148335	0.00215137	0.490596
Age	All	Yes	TM87B	seq.13485.20	-0.0033736	0.00213642	0.114475
Age	All	Yes	PKD2:CD 1	seq.13486.9	-0.00587438	0.00208751	0.00494038
Age	All	Yes	UN93B	seq.13487.24	-0.00432482	0.00216149	0.0455444
Age	All	Yes	ARFP1	seq.13488.3	-0.00187292	0.00209059	0.370427
Age	All	Yes	MPP6	seq.13490.1	-0.00469776	0.00215534	0.0294047
Age	All	Yes	PDE6D	seq.13491.40	-0.0026727	0.00215277	0.214562
Age	All	Yes	HSPA9B	seq.13492.44	0.00257583	0.00211604	0.22364
Age	All	Yes	GRID1	seq.13493.5	-0.00346798	0.00216669	0.109628
Age	All	Yes	CERS5	seq.13494.6	-0.00407721	0.0021385	0.0567201
Age	All	Yes	HCAR2	seq.13495.48	-0.00598383	0.0021321	0.00505663
Age	All	Yes	HMCS1	seq.13496.19	-0.0159819	0.00189288	5.88069e-17
Age	All	Yes	EIF3J	seq.13497.34	-0.00798101	0.00208164	0.00013001
Age	All	Yes	MIOX	seq.13498.1	0.00229364	0.00211631	0.27859
Age	All	Yes	Coagulation Factor VIII	seq.13499.30	0.0230553	0.00199827	7.48304e-30
Age	All	Yes	S35G2	seq.13501.10	-0.0153846	0.00196731	8.50603e-15
Age	All	Yes	S2611	seq.13502.2	-0.00573497	0.00215552	0.0078632
Age	All	Yes	PRAF3	seq.13503.19	0.00110267	0.00194845	0.57151
Age	All	Yes	HNRPR	seq.13504.147	-9.99019e-05	0.00213209	0.962632
Age	All	Yes	DUS2L	seq.13506.10	-0.00329832	0.00215767	0.12651
Age	All	Yes	TRADD	seq.13507.51	-0.00337098	0.00214344	0.115949
Age	All	Yes	SCAM5	seq.13509.5	-0.00190208	0.0021513	0.376722
Age	All	Yes	AT2A3	seq.13510.7	4.04531e-05	0.00215655	0.985036
Age	All	Yes	SATB1	seq.13511.29	-0.00268994	0.00213387	0.207605
Age	All	Yes	HNRPR	seq.13512.28	-0.00215919	0.00213	0.310847
Age	All	Yes	PIAS3	seq.13513.174	-0.00127503	0.00215151	0.553504
Age	All	Yes	Rab-1C	seq.13514.121	-0.00843119	0.00215252	9.27351e-05
Age	All	Yes	RPR1A	seq.13515.8	-0.00332839	0.00214383	0.120692
Age	All	Yes	TMM85	seq.13516.46	-0.0150949	0.0020692	4.29753e-13
Age	All	Yes	PTHD3	seq.13517.3	-0.000984763	0.00216402	0.649114
Age	All	Yes	ASAP2	seq.13518.5	-0.00550438	0.00213795	0.0101075
Age	All	Yes	ARHGP	seq.13519.112	-0.000573704	0.00216659	0.791195
Age	All	Yes	VISL1	seq.13522.20	-0.000708177	0.00215757	0.742773
Age	All	Yes	H6ST2	seq.13524.25	0.00941566	0.00204257	4.28932e-06
Age	All	Yes	KCNG4	seq.13525.17	-0.0052212	0.00215377	0.0154305
Age	All	Yes	LA:RRM	seq.13526.5	-0.0030451	0.00215967	0.158701
Age	All	Yes	NP1L2	seq.13529.39	-0.0093062	0.00212784	1.28591e-05
Age	All	Yes	UR2R	seq.13530.5	0.000255974	0.00216884	0.906061
Age	All	Yes	NEPR1	seq.13532.25	-0.000289418	0.00217111	0.893966
Age	All	Yes	MYOM2	seq.13534.20	0.0194248	0.00204922	7.04625e-21
Age	All	Yes	C43BP:PH domain	seq.13535.2	0.00507027	0.00216282	0.0191617
Age	All	Yes	POLI	seq.13536.56	0.00138851	0.00216413	0.521205
Age	All	Yes	KCNN1	seq.13539.131	-0.00725275	0.00215468	0.00077712
Age	All	Yes	GPR26	seq.13540.1	-0.00555461	0.00215722	0.0100992
Age	All	Yes	MYCT1	seq.13541.1	-0.00289088	0.00217067	0.183082
Age	All	Yes	LTB4DH	seq.13543.7	-0.00077949	0.00213792	0.715447
Age	All	Yes	HMHA1	seq.13544.9	0.00263888	0.00192377	0.170304
Age	All	Yes	EIF1A	seq.13545.97	0.00620275	0.0021225	0.00351307
Age	All	Yes	5HT7R	seq.13547.5	-0.00214929	0.00216533	0.32103
Age	All	Yes	PPC1A	seq.13548.53	-0.00353574	0.00216205	0.102131
Age	All	Yes	ADA29	seq.13549.15	-0.000971535	0.00216364	0.653461
Age	All	Yes	SWP70	seq.13552.7	0.0094152	0.00209264	7.21596e-06
Age	All	Yes	DCNL3	seq.13553.4	0.00125265	0.00215826	0.561713
Age	All	Yes	REPI1	seq.13554.78	-0.00270221	0.00216326	0.211762
Age	All	Yes	5HT2A	seq.13556.28	-0.00294197	0.00217006	0.175346
Age	All	Yes	Nectin 3	seq.13557.3	-0.00407615	0.00215512	0.0587192
Age	All	Yes	5HT6R	seq.13561.5	0.000186296	0.00214843	0.930909
Age	All	Yes	ACBD7	seq.13563.259	0.000275036	0.00217052	0.899179
Age	All	Yes	p130	seq.13565.2	0.0170202	0.0020656	3.09672e-16
Age	All	Yes	SSU72	seq.13566.2	-0.00263355	0.00216716	0.224432
Age	All	Yes	DPYL2	seq.13567.1	-0.00154911	0.0021582	0.472978
Age	All	Yes	PSMD4	seq.13568.30	-0.00270369	0.00216253	0.211358
Age	All	Yes	VIGLN	seq.13570.43	0.00413262	0.00215521	0.0553176
Age	All	Yes	PSD11	seq.13572.43	0.00435095	0.00212106	0.0403683
Age	All	Yes	p21-ARC	seq.13573.5	0.00206394	0.0021393	0.334776
Age	All	Yes	RND1	seq.13574.50	0.000561965	0.00216768	0.795471
Age	All	Yes	DVL2	seq.13575.40	-0.00260722	0.00209934	0.214413
Age	All	Yes	Glutathione S-transferase Pi	seq.13576.15	-0.0126056	0.00199813	3.4613e-10
Age	All	Yes	U2AF2	seq.13577.25	0.00330263	0.00216639	0.127548
Age	All	Yes	ABLM3	seq.13578.98	-0.00443557	0.00216042	0.040193
Age	All	Yes	Sperm-associated antigen 2	seq.13580.2	0.000545138	0.00212908	0.797943
Age	All	Yes	Apaf-1	seq.13583.19	-0.000688812	0.00214419	0.748058
Age	All	Yes	RGAP1	seq.13587.10	-0.00621701	0.00202405	0.00215835
Age	All	Yes	ANXA9	seq.13588.11	-0.00130198	0.00217142	0.548843
Age	All	Yes	APBB3:PID 2	seq.13589.10	-0.00212605	0.00215677	0.324372
Age	All	Yes	ORN	seq.13590.1	-0.00776495	0.00208514	0.000201607
Age	All	Yes	PRI1	seq.13591.31	-0.000878115	0.0021593	0.684297
Age	All	Yes	GGA1	seq.13594.158	0.0122966	0.00209102	4.78336e-09
Age	All	Yes	THTPA	seq.13595.20	-0.00104257	0.00215166	0.628055
Age	All	Yes	RB27B	seq.13596.3	-0.00259859	0.00216565	0.230317
Age	All	Yes	RAB31	seq.13597.20	-0.00334565	0.0021316	0.11668
Age	All	Yes	RABEK	seq.13599.15	-0.00477014	0.00215545	0.0270072
Age	All	Yes	NH2L1	seq.13602.6	-0.00331759	0.0021356	0.12047
Age	All	Yes	RFESD	seq.13603.7	0.000697128	0.00209616	0.739491
Age	All	Yes	NEUL1	seq.13604.27	-0.00414806	0.00215228	0.0540875
Age	All	Yes	ANX10	seq.13605.16	0.00441119	0.00212828	0.0383339
Age	All	Yes	GTF2I	seq.13609.11	0.0023545	0.00216827	0.27766
Age	All	Yes	MAGE-10	seq.13610.9	-0.00502955	0.00215743	0.0198391
Age	All	Yes	CYTIP	seq.13612.7	-0.00228115	0.00215373	0.289655
Age	All	Yes	Adenylate kinase isoenzyme 5	seq.13613.23	-0.00421707	0.00216615	0.0516991
Age	All	Yes	CREB-binding protein	seq.13614.6	0.0033082	0.0020474	0.106295
Age	All	Yes	NCK2	seq.13615.60	0.00294529	0.00191897	0.124987
Age	All	Yes	MD1L1	seq.13618.15	-0.00161717	0.0021366	0.449207
Age	All	Yes	ASNA	seq.13620.10	0.0041132	0.0021624	0.0572971
Age	All	Yes	AP2A2	seq.13621.31	0.0161364	0.00207433	1.1662e-14
Age	All	Yes	2A5A	seq.13622.16	0.00691861	0.00210447	0.00102819
Age	All	Yes	MLL2	seq.13623.4	-0.00319497	0.00216505	0.140184
Age	All	Yes	NADK	seq.13624.17	0.0150876	0.00207812	5.52344e-13
Age	All	Yes	LA:HTH	seq.13625.19	0.00217426	0.00212719	0.306844
Age	All	Yes	GRB14	seq.13628.58	-0.00673728	0.00211153	0.00144139
Age	All	Yes	ATG4B	seq.13629.25	0.00267847	0.00216223	0.215585
Age	All	Yes	RB binding protein 5	seq.13631.1	0.00425984	0.00216753	0.0495198
Age	All	Yes	Zyxin	seq.13632.10	-0.0030983	0.00215263	0.15022
Age	All	Yes	PIR	seq.13634.209	0.00117652	0.00212566	0.579995
Age	All	Yes	NP1L1	seq.13636.20	0.000461343	0.00202532	0.819835
Age	All	Yes	USO1	seq.13639.101	0.00313156	0.0021404	0.143607
Age	All	Yes	BCL6	seq.13640.5	0.00087053	0.00215786	0.686681
Age	All	Yes	CIG49	seq.13642.90	-0.00451993	0.00215599	0.0361688
Age	All	Yes	HGS	seq.13644.30	0.00112569	0.00200313	0.574204
Age	All	Yes	PRP16	seq.13645.14	-0.00354794	0.00215668	0.10011
Age	All	Yes	KCIP1	seq.13650.11	-0.00385318	0.00214988	0.0732412
Age	All	Yes	ZFP91	seq.13651.54	-0.00233513	0.00216734	0.281424
Age	All	Yes	TM1L1	seq.13652.2	-0.00897431	0.00208297	1.72478e-05
Age	All	Yes	MACD1	seq.13653.335	-0.000451922	0.00214761	0.833354
Age	All	Yes	ROCK2	seq.13654.1	0.00414966	0.00208331	0.0465231
Age	All	Yes	Nucleolin	seq.13655.34	0.00202402	0.00215183	0.347022
Age	All	Yes	PNKP	seq.13657.2	-0.000928342	0.00210255	0.658876
Age	All	Yes	PDGF-CC	seq.13658.31	-0.00131171	0.00216097	0.543918
Age	All	Yes	AT131	seq.13659.36	0.00187757	0.00214772	0.382106
Age	All	Yes	Angiopoietin-2	seq.13660.76	0.0186082	0.00208741	1.08532e-18
Age	All	Yes	CYTD	seq.13661.193	-0.00120911	0.00216093	0.575862
Age	All	Yes	IL-4	seq.13663.2	-0.00376878	0.00216178	0.0814233
Age	All	Yes	PP2A, subunit B	seq.13665.35	-0.000453564	0.00216522	0.834097
Age	All	Yes	Carbonic Anhydrase X	seq.13666.222	-0.0155519	0.00205912	6.46823e-14
Age	All	Yes	Dtk	seq.13668.44	-0.0026859	0.00215936	0.213705
Age	All	Yes	FGFR-3:ECD	seq.13669.6	0.00524766	0.00198471	0.00825662
Age	All	Yes	GIIE	seq.13670.81	-0.00568108	0.00212708	0.00762806
Age	All	Yes	Elastase	seq.13671.40	-0.00783712	0.00214367	0.000262915
Age	All	Yes	HSP76	seq.13672.3	-0.00583711	0.00215436	0.00679755
Age	All	Yes	TCPH	seq.13673.21	-0.00593735	0.00206901	0.00415276
Age	All	Yes	Inhibin bB chain	seq.13676.46	0.0112775	0.00200164	2.01095e-08
Age	All	Yes	Factor D	seq.13678.169	0.00957419	0.0019743	1.33468e-06
Age	All	Yes	NAB2	seq.13680.3	-0.00137132	0.00216099	0.525776
Age	All	Yes	CSK22	seq.13681.173	-0.00418022	0.00216053	0.0531559
Age	All	Yes	M-CSF R	seq.13682.47	0.00485149	0.0018173	0.00765574
Age	All	Yes	CLCKB	seq.13683.18	-0.00362479	0.00213509	0.0897177
Age	All	Yes	IL-5 Ra	seq.13686.2	0.00876803	0.00210418	3.21958e-05
Age	All	Yes	I-309	seq.13687.5	-0.00535713	0.00214956	0.0127767
Age	All	Yes	CAPSL	seq.13688.2	-0.00199055	0.00215967	0.356801
Age	All	Yes	Ornithine decarboxylase	seq.13689.2	0.00426944	0.00212421	0.0445778
Age	All	Yes	BGN	seq.13690.26	-0.014258	0.002032	3.10607e-12
Age	All	Yes	SC5A8	seq.13691.10	-0.00180615	0.00208782	0.387095
Age	All	Yes	WISP-1	seq.13692.154	-0.000934468	0.00210343	0.656903
Age	All	Yes	ARMEL	seq.13693.5	-0.00017565	0.00216973	0.935486
Age	All	Yes	TSLP R	seq.13694.24	0.00150524	0.00215956	0.485876
Age	All	Yes	GPDA	seq.13697.51	-0.00639632	0.00213682	0.00279315
Age	All	Yes	K319L	seq.13698.28	-0.00125861	0.00215404	0.559084
Age	All	Yes	PSA	seq.13699.6	0.00682768	0.00170089	6.18699e-05
Age	All	Yes	annexin II	seq.13700.10	0.0142736	0.00212429	2.38009e-11
Age	All	Yes	BLC	seq.13701.2	-0.000928002	0.00208602	0.656464
Age	All	Yes	HMCS2	seq.13704.5	-0.00356934	0.00209235	0.0881831
Age	All	Yes	IL-12 Rb1	seq.13706.12	-0.00146213	0.0021693	0.500383
Age	All	Yes	SPARCL1	seq.13707.27	-0.000909505	0.00213938	0.670791
Age	All	Yes	kallikrein 8	seq.13708.56	0.00849164	0.0020045	2.3765e-05
Age	All	Yes	C1-Esterase Inhibitor	seq.13710.6	0.00105841	0.00209161	0.612895
Age	All	Yes	CLH1	seq.13711.10	-0.000386245	0.00212208	0.855591
Age	All	Yes	granzyme A	seq.13712.104	0.000513114	0.00211303	0.80816
Age	All	Yes	SC22A	seq.13713.164	-0.00197519	0.00215038	0.358452
Age	All	Yes	FCN2	seq.13717.15	-0.0173722	0.00210564	2.84504e-16
Age	All	Yes	PAK4	seq.13719.19	0.00370144	0.00212793	0.0821101
Age	All	Yes	Proteinase-3	seq.13720.95	0.00116228	0.00214682	0.588297
Age	All	Yes	C9	seq.13722.105	0.0154665	0.00211198	3.5029e-13
Age	All	Yes	IL-10	seq.13723.6	-0.00424682	0.00215649	0.0490553
Age	All	Yes	FGF-19	seq.13724.27	0.0125676	0.00208385	1.93938e-09
Age	All	Yes	FGF-16	seq.13725.3	0.00221991	0.00215361	0.302766
Age	All	Yes	B7	seq.13726.4	0.000321758	0.00208244	0.877223
Age	All	Yes	SPOP	seq.13727.44	-0.00461174	0.00216202	0.033042
Age	All	Yes	ERP29	seq.13728.19	-0.00401959	0.00205163	0.0502269
Age	All	Yes	SFXN5	seq.13729.26	0.00289897	0.00216729	0.181181
Age	All	Yes	CATC	seq.13730.18	0.0159579	0.00204761	1.04449e-14
Age	All	Yes	C7	seq.13731.14	0.0150903	0.00211237	1.27017e-12
Age	All	Yes	Cardiotrophin-1	seq.13732.79	0.00412466	0.0021354	0.0535557
Age	All	Yes	IL-12 p40	seq.13733.5	0.00941525	0.00205304	4.80055e-06
Age	All	Yes	IFN-lambda 1	seq.13734.22	9.43294e-05	0.00216945	0.965323
Age	All	Yes	RPGP1	seq.13735.1	-0.00513006	0.00215714	0.0174925
Age	All	Yes	Inhibin bA chain	seq.13738.8	0.0155159	0.00210152	2.26314e-13
Age	All	Yes	FLRT1	seq.13739.3	-0.00340888	0.00216213	0.11504
Age	All	Yes	sFRP-3	seq.13740.51	0.00773672	0.00211029	0.000252679
Age	All	Yes	IGFBP-1	seq.13741.36	0.0194276	0.00189586	4.78036e-24
Age	All	Yes	IL-22	seq.13742.66	0.00247811	0.00215139	0.249515
Age	All	Yes	CUL4B	seq.13743.56	-0.0022118	0.00216369	0.306794
Age	All	Yes	IL-3 Ra	seq.13744.37	0.00271964	0.00199486	0.172937
Age	All	Yes	PKD2:CD 4	seq.13745.10	-0.002268	0.00217017	0.296113
Age	All	Yes	Carbonic anhydrase 6	seq.13747.9	-0.0212077	0.00193598	3.73213e-27
Age	All	Yes	MCP-2	seq.13748.4	0.0095797	0.00213227	7.43693e-06
Age	All	Yes	MYZAP	seq.13924.13	-0.00360553	0.0021553	0.094512
Age	All	Yes	RMI1	seq.13926.1	-0.00489845	0.00214045	0.0222123
Age	All	Yes	OCTC	seq.13929.27	-0.00133583	0.00214984	0.534431
Age	All	Yes	ABC3G	seq.13930.3	-0.000187411	0.00208314	0.928324
Age	All	Yes	PSMD9	seq.13931.22	0.00175426	0.00201815	0.384821
Age	All	Yes	COOL-1	seq.13932.45	-0.00127549	0.00215583	0.554154
Age	All	Yes	NAB1	seq.13933.276	-0.0206812	0.0019233	2.99266e-26
Age	All	Yes	MCF2L	seq.13934.3	-0.00609486	0.00213806	0.00440821
Age	All	Yes	PGK2	seq.13936.24	0.00229957	0.00215602	0.28629
Age	All	Yes	CAND1	seq.13937.75	0.00328763	0.00204114	0.107409
Age	All	Yes	UGPA1	seq.13939.14	0.0045143	0.00216065	0.036806
Age	All	Yes	IP16:HIN 1	seq.13940.19	0.00734777	0.00210462	0.000491274
Age	All	Yes	SYFM	seq.13941.82	0.00295129	0.00216453	0.172887
Age	All	Yes	SPSB1	seq.13942.140	-0.0145932	0.00207216	2.59332e-12
Age	All	Yes	DPY30	seq.13943.38	0.018745	0.00210234	1.06919e-18
Age	All	Yes	SULT 1A3	seq.13944.3	-0.00141962	0.00201922	0.482104
Age	All	Yes	DDX23	seq.13946.8	-0.00679094	0.00215533	0.00165271
Age	All	Yes	NUD12	seq.13947.371	-0.00630239	0.00215802	0.00353474
Age	All	Yes	GABR2:ECD	seq.13948.50	-0.00466938	0.00215963	0.030728
Age	All	Yes	C43BP:START domain	seq.13950.9	0.0238262	0.00206777	8.81129e-30
Age	All	Yes	GNA1	seq.13954.9	0.00127107	0.00212488	0.549786
Age	All	Yes	DAPK1	seq.13955.33	0.00440973	0.00214213	0.0396658
Age	All	Yes	RBM46	seq.13958.5	-0.00515369	0.00216292	0.0172779
Age	All	Yes	LAP	seq.13959.7	0.00257688	0.00212065	0.224458
Age	All	Yes	AGAP3	seq.13960.15	-0.00360231	0.00216363	0.0960832
Age	All	Yes	KIF3A	seq.13961.18	-0.000539371	0.00209231	0.796598
Age	All	Yes	tollip	seq.13963.7	0.0052159	0.00201477	0.00970066
Age	All	Yes	MYOM3	seq.13966.30	0.0063891	0.00213464	0.00279609
Age	All	Yes	Thioredoxin reductase 1	seq.13967.14	0.00373826	0.0021355	0.0801819
Age	All	Yes	IMA7	seq.13969.24	-0.00126954	0.00206689	0.539136
Age	All	Yes	DHB14	seq.13972.4	0.00336164	0.00216216	0.120163
Age	All	Yes	TTL	seq.13973.62	-0.00619866	0.00213978	0.00381039
Age	All	Yes	LIPA1	seq.13975.56	-0.00177038	0.00210732	0.40095
Age	All	Yes	ARHG1	seq.13976.9	-0.00326839	0.00213178	0.125392
Age	All	Yes	BARD1	seq.13977.28	-0.00342403	0.00215792	0.112733
Age	All	Yes	Tbx3	seq.13978.122	-0.000550115	0.00215265	0.798323
Age	All	Yes	S26A7	seq.13979.3	0.00419497	0.00215889	0.0521441
Age	All	Yes	RGS18	seq.13982.33	0.00128299	0.00214463	0.549752
Age	All	Yes	QOR	seq.13983.27	-0.00485524	0.00210505	0.0211873
Age	All	Yes	DDX25	seq.13984.23	-0.00366537	0.00216562	0.0907034
Age	All	Yes	SMUF2	seq.13985.12	-0.00700127	0.00214417	0.0011123
Age	All	Yes	LANC1	seq.13986.6	-0.00352263	0.00200681	0.0793554
Age	All	Yes	NMRL1	seq.13988.67	-0.00366912	0.00216708	0.0905908
Age	All	Yes	pyruvate carboxylase	seq.13990.1	0.00223213	0.002101	0.288178
Age	All	Yes	IF4G3	seq.13991.47	-0.00675075	0.00216396	0.00183684
Age	All	Yes	NSF	seq.13992.12	-0.00100399	0.0020879	0.63067
Age	All	Yes	E41L1	seq.13993.20	-0.00211071	0.00201022	0.29385
Age	All	Yes	FBRL	seq.13994.1	-0.00549985	0.00214758	0.0105121
Age	All	Yes	COAC	seq.13996.16	-0.000381041	0.0021556	0.859709
Age	All	Yes	PURA1	seq.13998.26	-0.00119669	0.00210174	0.569162
Age	All	Yes	DOCK9	seq.14002.18	-0.00496005	0.00216124	0.0218371
Age	All	Yes	CHD7	seq.14005.2	0.00427927	0.00216496	0.0482251
Age	All	Yes	GNMT	seq.14006.36	-0.0104805	0.00211986	8.29939e-07
Age	All	Yes	PAPS1	seq.14007.22	-0.00325868	0.00212105	0.124611
Age	All	Yes	DCP1A	seq.14008.22	0.00348714	0.00215032	0.105031
Age	All	Yes	TNFAIP3	seq.14009.65	-0.00153898	0.00215804	0.475843
Age	All	Yes	S100A11	seq.14011.17	0.0116919	0.00211642	3.74228e-08
Age	All	Yes	LGP2	seq.14012.17	-0.00171067	0.00216409	0.429342
Age	All	Yes	TANK	seq.14013.11	0.0018166	0.0021683	0.402245
Age	All	Yes	EVPL	seq.14019.73	-0.000541525	0.00216712	0.802704
Age	All	Yes	MED4	seq.14021.81	-0.010031	0.00213564	2.82231e-06
Age	All	Yes	IL-17B	seq.14022.17	0.00482688	0.00216543	0.0259215
Age	All	Yes	BSP	seq.14023.84	-0.0110276	0.00206169	9.87484e-08
Age	All	Yes	EDA	seq.14024.196	-0.00200282	0.00216235	0.354444
Age	All	Yes	4-1BB	seq.14025.18	0.00167389	0.00216013	0.43849
Age	All	Yes	IL-17F	seq.14026.24	-0.00445838	0.00214106	0.0374405
Age	All	Yes	P3C2A	seq.14028.22	-0.000887684	0.00216141	0.68134
Age	All	Yes	CSN2	seq.14029.42	-0.00995896	0.00204161	1.15723e-06
Age	All	Yes	OX40 Ligand	seq.14030.21	-0.00444468	0.00214688	0.0385538
Age	All	Yes	FGF7	seq.14031.18	0.0084354	0.00215379	9.28731e-05
Age	All	Yes	VEGF121	seq.14032.2	0.00636561	0.00205695	0.00199775
Age	All	Yes	GA733-1 protein	seq.14034.22	0.00150702	0.00215668	0.484778
Age	All	Yes	TIAM1	seq.14035.13	-0.00342277	0.00215588	0.112526
Age	All	Yes	MPDZ	seq.14036.116	-0.0029539	0.00214605	0.168842
Age	All	Yes	RANB3	seq.14037.18	0.024133	0.00204865	5.21649e-31
Age	All	Yes	CYTF	seq.14038.130	0.00158856	0.00213921	0.457817
Age	All	Yes	kallikrein 5	seq.14039.33	0.00225854	0.00212304	0.287539
Age	All	Yes	Granzyme B	seq.14041.13	0.00376528	0.00214833	0.0798157
Age	All	Yes	SARP-2	seq.14042.11	0.0313117	0.00192068	3.62411e-56
Age	All	Yes	EEA1	seq.14043.12	-0.00451193	0.00214168	0.0352664
Age	All	Yes	NCOA2	seq.14045.12	-0.00343669	0.00216596	0.112743
Age	All	Yes	BDNF	seq.14047.78	0.00112307	0.0018768	0.549645
Age	All	Yes	IL-1 R AcP	seq.14048.7	-0.0184111	0.00206213	9.63675e-19
Age	All	Yes	IL-7	seq.14049.17	-0.00181247	0.0021572	0.4009
Age	All	Yes	Ephrin-A4	seq.14050.61	0.0112647	0.00213859	1.53414e-07
Age	All	Yes	FOXC2	seq.14051.54	0.000534488	0.00216378	0.804922
Age	All	Yes	UN13A	seq.14052.26	-0.000871503	0.00215677	0.686199
Age	All	Yes	IL-15 Ra	seq.14054.17	0.0238651	0.00197566	1.81583e-32
Age	All	Yes	Glycoprotein hormones a-chain	seq.14056.4	0.00102256	0.00213862	0.632603
Age	All	Yes	TNFSF15	seq.14057.68	0.00152163	0.00216078	0.481388
Age	All	Yes	NCF4	seq.14060.67	-0.00227115	0.00215756	0.292631
Age	All	Yes	sRANKL	seq.14061.48	0.00257976	0.00213838	0.227803
Age	All	Yes	OSM	seq.14063.17	-8.0548e-05	0.00212269	0.969734
Age	All	Yes	PGRP-S	seq.14064.21	0.00220848	0.00215607	0.305815
Age	All	Yes	CD5:CD	seq.14065.11	-0.00623235	0.00216275	0.00399813
Age	All	Yes	MAGI2	seq.14066.49	0.0116842	0.00205079	1.39857e-08
Age	All	Yes	PKP2	seq.14067.6	-0.00161653	0.00215228	0.452695
Age	All	Yes	TECK	seq.14068.29	0.000118067	0.00209593	0.955083
Age	All	Yes	Carbonic Anhydrase IV	seq.14069.61	-0.00346403	0.00215192	0.107614
Age	All	Yes	ITSN1	seq.14070.56	-0.00249823	0.00215144	0.245704
Age	All	Yes	TCTP	seq.14072.9	-0.00768166	0.00200332	0.000129768
Age	All	Yes	Hemopexin	seq.14073.31	-0.0100057	0.00214162	3.1828e-06
Age	All	Yes	SHC2	seq.14074.2	0.00107594	0.00215637	0.617865
Age	All	Yes	Cystatin-S	seq.14076.74	0.00895526	0.0020705	1.59992e-05
Age	All	Yes	Ficolin-3	seq.14077.6	-0.00557423	0.00212905	0.00890733
Age	All	Yes	Lymphotactin	seq.14078.69	0.0019939	0.00215639	0.355262
Age	All	Yes	IL-18 Ra	seq.14079.14	0.00836763	0.00214029	9.55678e-05
Age	All	Yes	ULBP-1	seq.14081.5	-0.00133335	0.00216664	0.53836
Age	All	Yes	TLN2	seq.14082.56	0.00123327	0.00214915	0.566141
Age	All	Yes	SPS1	seq.14083.25	0.00581187	0.00209988	0.00569759
Age	All	Yes	IL-13	seq.14085.28	-0.000941193	0.00217166	0.664773
Age	All	Yes	ASM3A	seq.14086.11	0.00100203	0.00208428	0.630741
Age	All	Yes	IGFBP-6	seq.14088.38	0.00667115	0.00197847	0.000760944
Age	All	Yes	DEFI6	seq.14090.23	-0.00021487	0.00208394	0.917888
Age	All	Yes	Carbonyl reductase 3	seq.14091.42	0.00503786	0.0020882	0.0159325
Age	All	Yes	Flt3 ligand	seq.14093.10	-0.00408946	0.00216547	0.0591065
Age	All	Yes	HB-EGF	seq.14094.29	-0.00223324	0.00187197	0.233015
Age	All	Yes	NKG2D	seq.14095.1	-0.00266298	0.00215202	0.216072
Age	All	Yes	ST4S6	seq.14097.86	0.0155194	0.0020753	1.12557e-13
Age	All	Yes	SYCC	seq.14098.28	0.00839517	0.00204801	4.3132e-05
Age	All	Yes	PSA4	seq.14099.20	-0.000115862	0.00216403	0.957307
Age	All	Yes	C1QC	seq.14100.63	0.0020367	0.00215044	0.343697
Age	All	Yes	CNTFR alpha	seq.14101.2	0.0046357	0.00213353	0.0299152
Age	All	Yes	Granulysin	seq.14102.6	0.00534051	0.00211948	0.0118225
Age	All	Yes	TPSG1	seq.14103.12	-0.0111621	0.00212668	1.69665e-07
Age	All	Yes	TRIL:CD	seq.14104.1	-0.00403774	0.00213124	0.0582968
Age	All	Yes	Kallistatin	seq.14105.5	-0.0138526	0.00212303	8.61385e-11
Age	All	Yes	GDP/GTP exchange protein	seq.14106.46	0.00112879	0.00213106	0.596391
Age	All	Yes	MTHFS	seq.14107.1	0.00580046	0.00207358	0.00520279
Age	All	Yes	TGF-b1	seq.14108.15	0.0173038	0.00207077	1.20138e-16
Age	All	Yes	MIP-5	seq.14109.15	0.0081847	0.00213184	0.000127273
Age	All	Yes	ON	seq.14110.200	0.00141278	0.00209027	0.499193
Age	All	Yes	TSP2	seq.14111.15	-0.00146346	0.00216404	0.498953
Age	All	Yes	RELT	seq.14112.40	-0.00531441	0.00213863	0.0130384
Age	All	Yes	PIANP	seq.14114.18	0.0123997	0.00209749	3.97779e-09
Age	All	Yes	Adrenomedullin	seq.14115.34	-0.00636698	0.0021407	0.0029725
Age	All	Yes	S100A4	seq.14116.129	0.0113693	0.00201428	1.89677e-08
Age	All	Yes	RNF43	seq.14120.2	-0.00620512	0.00213886	0.00375911
Age	All	Yes	TRAIL R4	seq.14121.24	-0.00567729	0.00212983	0.00774744
Age	All	Yes	ZNRF3	seq.14122.132	-0.0042886	0.00214934	0.0461452
Age	All	Yes	GI24:ECD	seq.14123.34	0.00939982	0.00212435	1.01776e-05
Age	All	Yes	Ephrin-A2	seq.14124.6	0.0214679	0.0020707	1.46116e-24
Age	All	Yes	ApoM	seq.14125.5	-0.0167942	0.00211299	3.14986e-15
Age	All	Yes	IFN-b	seq.14127.240	-0.00114703	0.00214953	0.593666
Age	All	Yes	IFN10	seq.14128.121	0.00396653	0.00215769	0.0661645
Age	All	Yes	IFNA7	seq.14129.1	-0.000659271	0.00215967	0.760197
Age	All	Yes	EFNB2:ECD	seq.14131.37	0.0194926	0.00196603	1.19813e-22
Age	All	Yes	HHLA2	seq.14132.21	-0.0069298	0.00213847	0.00121281
Age	All	Yes	IL-1 sRII	seq.14133.93	-0.0104489	0.00185943	2.18735e-08
Age	All	Yes	AMGO2	seq.14134.49	0.00067624	0.00201731	0.737496
Age	All	Yes	RXFP1	seq.14135.3	-0.0070277	0.00206816	0.000692103
Age	All	Yes	C1QR1	seq.14136.234	0.00768976	0.00196674	9.54412e-05
Age	All	Yes	NRG4	seq.14139.16	0.0015441	0.00215629	0.474018
Age	All	Yes	H2B2E	seq.14143.8	0.0212219	0.00205441	2.11992e-24
Age	All	Yes	H2A3	seq.14144.3	0.0195481	0.00205701	5.65127e-21
Age	All	Yes	H31	seq.14146.92	0.00599216	0.00209111	0.0042068
Age	All	Yes	UCRP	seq.14148.2	0.00353196	0.00214081	0.0991367
Age	All	Yes	IL-1F8	seq.14149.9	-0.000695756	0.00216046	0.747456
Age	All	Yes	IL-1F6	seq.14150.7	0.00627963	0.00210847	0.00293382
Age	All	Yes	UCRP	seq.14151.4	0.00472094	0.00212566	0.0264684
Age	All	Yes	Ephrin-A3	seq.14153.8	-0.00445733	0.00215859	0.0390597
Age	All	Yes	14-3-3 protein beta/alpha	seq.14156.33	0.00267957	0.00206986	0.195622
Age	All	Yes	14-3-3E	seq.14157.21	-0.00329426	0.00189822	0.0828177
Age	All	Yes	Annexin V	seq.14158.17	0.00118465	0.00215899	0.583269
Age	All	Yes	SCP2D	seq.14175.78	0.00949793	0.00214365	9.9042e-06
Age	All	Yes	CDKN3	seq.14178.18	0.00735219	0.00214992	0.000639486
Age	All	Yes	RFFL	seq.14186.13	-0.000795087	0.00215246	0.71188
Age	All	Yes	PDCL2	seq.14192.31	-0.00501391	0.00215148	0.0198825
Age	All	Yes	PRDM1	seq.14197.2	-0.00328614	0.00214764	0.126148
Age	All	Yes	ANXA7	seq.14203.3	-0.00157238	0.00208363	0.450558
Age	All	Yes	FOXJ2	seq.14204.55	-0.00137989	0.00214913	0.520904
Age	All	Yes	HEXI2	seq.14205.6	-0.00265935	0.00213799	0.2137
Age	All	Yes	APBB1:PID 2	seq.14206.28	-0.00231803	0.00216623	0.284716
Age	All	Yes	RET7	seq.14208.3	0.00952567	0.0021276	7.99349e-06
Age	All	Yes	DDX46	seq.14216.35	-0.00705677	0.00213427	0.000961878
Age	All	Yes	BHMT2	seq.14226.120	-0.000523928	0.00216297	0.80863
Age	All	Yes	MYL6B	seq.14227.21	0.0215953	0.00208333	1.48637e-24
Age	All	Yes	MOCS3	seq.14229.5	-0.004516	0.00212928	0.0340542
Age	All	Yes	HSP 70	seq.14237.1	-0.00388342	0.00205914	0.0594487
Age	All	Yes	SNX7	seq.14245.195	-0.00225411	0.00214047	0.292428
Age	All	Yes	DOK2	seq.14246.50	-0.000547109	0.00205633	0.79022
Age	All	Yes	TRIM1	seq.14249.68	-0.00171282	0.00217015	0.430054
Age	All	Yes	BLMH	seq.14250.115	-0.00203544	0.00217106	0.3486
Age	All	Yes	PTN4	seq.14254.27	0.000949106	0.00187485	0.612752
Age	All	Yes	ARHG8	seq.14260.112	0.00431431	0.00215288	0.0452083
Age	All	Yes	SRXN1	seq.14268.4	-0.0041166	0.00215568	0.0563227
Age	All	Yes	RAB6B	seq.14271.23	3.28471e-06	0.00193925	0.998649
Age	All	Yes	PPCE	seq.14273.19	0.00407116	0.00210213	0.0529257
Age	All	Yes	RAB14	seq.14283.12	-0.000945944	0.00212778	0.65668
Age	All	Yes	E2AK4	seq.14284.23	0.00186772	0.00216763	0.388988
Age	All	Yes	NF-ATc1	seq.14286.2	-0.00985679	0.00215691	5.18105e-06
Age	All	Yes	RAB5C	seq.14287.6	-0.00524261	0.00207178	0.0114674
Age	All	Yes	AGAP2	seq.14291.53	-0.00137213	0.00211846	0.517252
Age	All	Yes	MBD1	seq.14294.61	-0.00464235	0.00211622	0.0283726
Age	All	Yes	HNRH1	seq.14309.8	-0.00248329	0.00213805	0.245588
Age	All	Yes	PPIL2	seq.14314.6	-0.00298108	0.00214972	0.165679
Age	All	Yes	VPS29	seq.14318.1	0.00405044	0.00214213	0.0587908
Age	All	Yes	CSPG6	seq.14324.52	0.00602166	0.00208014	0.00383504
Age	All	Yes	UB2E1	seq.14326.4	0.0175158	0.00205867	3.42538e-17
Age	All	Yes	DIDO1	seq.14329.4	-0.0036606	0.00215521	0.0895732
Age	All	Yes	DYLT1	seq.14331.262	-0.00523565	0.00216574	0.015718
Age	All	Yes	RALA	seq.14332.3	0.00167442	0.00212443	0.43069
Age	All	Yes	RECO	seq.14334.3	-0.00149364	0.00216039	0.489412
Age	All	Yes	TPPC3	seq.14337.1	0.0108281	0.00207576	2.01393e-07
Age	All	Yes	FA69C	seq.14341.8	-0.00489118	0.00214437	0.0226574
Age	All	Yes	Myostatin	seq.14583.49	-0.011759	0.00214795	4.94414e-08
Age	All	Yes	GDF-11	seq.14587.16	-0.00286857	0.00215753	0.183816
Age	All	Yes	F210A	seq.14593.152	-0.000383178	0.00212506	0.856925
Age	All	Yes	SEM6C	seq.14597.5	-0.00144031	0.00216823	0.50659
Age	All	Yes	STAB1	seq.14599.18	-0.00644649	0.00214082	0.00263489
Age	All	Yes	KIAA0040	seq.14603.51	0.023325	0.00197236	3.13194e-31
Age	All	Yes	CA130	seq.14614.41	-0.00153594	0.0021428	0.473588
Age	All	Yes	KRA24	seq.14615.46	-0.0143327	0.00213455	2.45403e-11
Age	All	Yes	ZN382	seq.14616.16	-0.00177018	0.00214825	0.410033
Age	All	Yes	ECOP	seq.14618.26	-0.00634998	0.00196054	0.0012198
Age	All	Yes	ZN526	seq.14619.8	-0.00313979	0.00215262	0.144836
Age	All	Yes	SUMO3	seq.14623.26	0.0123776	0.00206812	2.56287e-09
Age	All	Yes	CTCF	seq.14624.51	-0.000638937	0.00216343	0.767769
Age	All	Yes	FBX3	seq.14628.72	0.000475196	0.0021657	0.826346
Age	All	Yes	DUS16	seq.14631.22	-0.000402709	0.00216829	0.852678
Age	All	Yes	T185A	seq.14633.26	-0.00693604	0.00215202	0.001289
Age	All	Yes	LSHR	seq.14634.13	-0.000729663	0.00212547	0.731413
Age	All	Yes	HRSP12	seq.14636.25	0.0072945	0.00206956	0.000433632
Age	All	Yes	GSTA4	seq.14645.253	-0.00210256	0.00215281	0.328858
Age	All	Yes	DJC17	seq.14655.1	0.000247122	0.00214622	0.908344
Age	All	Yes	MZF1	seq.14662.6	0.00156677	0.0021045	0.456671
Age	All	Yes	RNF8	seq.14663.44	-0.00840942	0.00204582	4.10845e-05
Age	All	Yes	SKIL	seq.14670.1	-0.00449828	0.00208334	0.0309564
Age	All	Yes	PACN3	seq.14674.63	-0.00263626	0.00216625	0.223762
Age	All	Yes	IF4B	seq.14675.20	0.00304324	0.00208183	0.143952
Age	All	Yes	CAN2	seq.14684.17	0.0216205	0.00192207	1.68562e-28
Age	All	Yes	PKB beta	seq.14685.17	-0.00192028	0.0021512	0.372152
Age	All	Yes	M6PBP	seq.14687.6	-0.000613399	0.0021534	0.775788
Age	All	Yes	PTN7	seq.14688.6	0.00267389	0.00216614	0.2172
Age	All	Yes	SEC13	seq.14689.3	0.0144621	0.00206093	3.0942e-12
Age	All	Yes	ZN276	seq.14692.3	-0.00477264	0.00213747	0.0256703
Age	All	Yes	TPSB2	seq.14696.45	0.00896623	0.00214804	3.12039e-05
Age	All	Yes	EG-VEGF	seq.14703.6	-0.00879168	0.00214309	4.25536e-05
Age	All	Yes	VEGF-D	seq.14705.1	0.0042611	0.00215946	0.048609
Age	All	Yes	CO8G	seq.14708.59	-0.0149193	0.00209878	1.62969e-12
Age	All	Yes	Cystatin M	seq.14711.27	-0.015783	0.00200654	5.97732e-15
Age	All	Yes	Azurocidin	seq.14713.46	-0.00455066	0.00215559	0.0348886
Age	All	Yes	CRLF1	seq.14747.9	0.00691559	0.00212997	0.00118656
Age	All	Yes	RHG05	seq.14748.31	0.00120365	0.00214747	0.575203
Age	All	Yes	Lactoferrin	seq.14755.4	-0.00137043	0.00217011	0.527785
Age	All	Yes	sICAM-2	seq.14756.29	-0.00533981	0.00200622	0.0078392
Age	All	Yes	FGF-8B	seq.14757.144	0.00136605	0.00216137	0.527442
Age	All	Yes	Cadherin E	seq.14759.149	0.0088092	0.00212849	3.63885e-05
Age	All	Yes	IGF-II:Mature	seq.15295.81	-0.000357429	0.00215051	0.868012
Age	All	Yes	S100A3	seq.15297.3	-0.0061623	0.00211381	0.00359378
Age	All	Yes	NETO1	seq.15298.199	0.00252923	0.00214942	0.239456
Age	All	Yes	MESD2	seq.15299.102	0.0154806	0.0020728	1.20966e-13
Age	All	Yes	CC134	seq.15300.66	0.0119843	0.00212808	2.04155e-08
Age	All	Yes	sperm protein 10	seq.15301.24	-0.00258135	0.0021372	0.22726
Age	All	Yes	S100A5	seq.15303.63	-0.000309376	0.00214115	0.885128
Age	All	Yes	PAP1	seq.15304.1	0.0311328	0.00199936	1.15285e-51
Age	All	Yes	Secretagogin	seq.15305.7	0.00820372	0.00213719	0.000127644
Age	All	Yes	IgJ	seq.15306.20	-0.00225532	0.00216661	0.298028
Age	All	Yes	VWC2	seq.15308.108	0.0268136	0.00205106	1.5967e-37
Age	All	Yes	PRC1	seq.15310.61	-0.00439093	0.00212958	0.0393498
Age	All	Yes	AGO1	seq.15312.14	0.00377328	0.00213564	0.0774137
Age	All	Yes	MD2L1	seq.15313.28	-0.00142102	0.00215847	0.510392
Age	All	Yes	CLIC4	seq.15314.49	0.00854801	0.00194204	1.13184e-05
Age	All	Yes	CUTC	seq.15315.64	-0.00324005	0.00215068	0.132091
Age	All	Yes	TXN4B	seq.15316.262	-0.00191644	0.00198409	0.334208
Age	All	Yes	Calpactin I light chain	seq.15318.75	0.00404149	0.00215474	0.060853
Age	All	Yes	CCNA1	seq.15319.226	0.00151049	0.002147	0.481805
Age	All	Yes	CPLX2	seq.15321.8	0.0174514	0.00207365	7.36853e-17
Age	All	Yes	CRADD	seq.15322.35	0.00589665	0.00214217	0.0059653
Age	All	Yes	AGO3	seq.15323.112	0.00482512	0.00208087	0.0205072
Age	All	Yes	Ferritin light chain	seq.15324.58	0.0237029	0.00182123	3.22835e-37
Age	All	Yes	NEUM	seq.15325.14	0.00173769	0.00196644	0.37698
Age	All	Yes	GBP1	seq.15326.64	0.00171526	0.00214091	0.42312
Age	All	Yes	MAPIP	seq.15329.167	-0.00438053	0.00215701	0.0424057
Age	All	Yes	RBBP4	seq.15331.47	0.00174729	0.00213072	0.412288
Age	All	Yes	SDF2	seq.15333.11	-0.00967009	0.00214163	6.69466e-06
Age	All	Yes	SELM	seq.15336.7	0.0254228	0.00203601	1.69217e-34
Age	All	Yes	COF2	seq.15339.32	0.0200319	0.00208103	1.81685e-21
Age	All	Yes	Kininogen, HMW, Two Chain	seq.15343.337	-0.0103984	0.00213047	1.14103e-06
Age	All	Yes	IFN-g	seq.15346.31	-0.00304536	0.00215198	0.157183
Age	All	Yes	Hemopexin	seq.15347.12	-0.0104603	0.00214402	1.15245e-06
Age	All	Yes	7B2	seq.15358.28	-0.00443353	0.00213836	0.0382699
Age	All	Yes	ANKR1	seq.15361.37	-0.00120341	0.00216293	0.578015
Age	All	Yes	Apo A-V	seq.15363.32	-0.006452	0.00207061	0.00185951
Age	All	Yes	Apo C-I	seq.15364.101	-0.0144533	0.00213406	1.66031e-11
Age	All	Yes	BAI3	seq.15365.41	0.00282388	0.00216574	0.192424
Age	All	Yes	LPLC1	seq.15367.38	0.0024488	0.00208943	0.24134
Age	All	Yes	BMPER	seq.15368.3	0.00716252	0.00215114	0.000885511
Age	All	Yes	BOLA1	seq.15370.5	0.0164156	0.00212312	1.6733e-14
Age	All	Yes	BRD2	seq.15372.43	-0.000606617	0.0021657	0.779428
Age	All	Yes	CA11 protein	seq.15374.15	-0.0064863	0.00216631	0.00278601
Age	All	Yes	Carboxypeptidase B1	seq.15375.49	0.00751222	0.00207716	0.000305993
Age	All	Yes	CATE	seq.15376.134	0.00397108	0.00208661	0.057169
Age	All	Yes	Discoidin domain receptor 2	seq.15381.45	0.00813474	0.00210019	0.000110841
Age	All	Yes	Endothelin 3	seq.15383.200	-0.00352647	0.00216346	0.103257
Age	All	Yes	KLOTHO	seq.15384.15	-0.00448435	0.00196982	0.0229206
Age	All	Yes	FABP2	seq.15385.116	0.0102853	0.00203536	4.74082e-07
Age	All	Yes	FABPA	seq.15386.7	0.0342244	0.00173897	6.60585e-79
Age	All	Yes	Neuropilin-2	seq.15387.44	0.0118275	0.00180114	6.55305e-11
Age	All	Yes	FcRIIIa	seq.15388.24	0.00348744	0.00212126	0.100326
Age	All	Yes	FRDA	seq.15389.1	-0.00125309	0.00215158	0.560359
Age	All	Yes	Galanin	seq.15390.3	-0.00909704	0.00213391	2.11094e-05
Age	All	Yes	GAS-6	seq.15391.114	0.000484082	0.00200239	0.808997
Age	All	Yes	UNC5B	seq.15394.79	0.031409	0.00196035	2.01517e-54
Age	All	Yes	GST M1-1	seq.15395.15	-0.00207105	0.0021537	0.336355
Age	All	Yes	HERV1	seq.15398.2	-0.00136567	0.00214752	0.524895
Age	All	Yes	ID-1	seq.15402.2	0.00172662	0.00216939	0.426185
Age	All	Yes	ID2	seq.15403.53	0.000672153	0.00217091	0.756883
Age	All	Yes	IFN21	seq.15404.3	-0.000702376	0.00214437	0.743291
Age	All	Yes	IFNA4	seq.15405.23	0.000361058	0.00216425	0.867522
Age	All	Yes	KIAP	seq.15412.40	-0.000889094	0.00217031	0.682097
Age	All	Yes	LCAT	seq.15413.3	-0.0047744	0.00216419	0.0274917
Age	All	Yes	LDHA	seq.15414.316	0.00310094	0.00214801	0.149
Age	All	Yes	LYG2	seq.15416.54	0.00346274	0.00211208	0.10127
Age	All	Yes	Maspin	seq.15417.3	-0.00187497	0.0021364	0.380253
Age	All	Yes	MK10	seq.15418.25	-0.00160536	0.0020545	0.434668
Age	All	Yes	MMP20	seq.15419.15	-0.00348164	0.00216058	0.107243
Age	All	Yes	MYP2	seq.15422.12	-0.000775327	0.00215905	0.719554
Age	All	Yes	NEUR1	seq.15426.5	-0.0048893	0.00209233	0.0195501
Age	All	Yes	LOXL3	seq.15427.35	0.00431687	0.00194993	0.0269522
Age	All	Yes	OPT	seq.15430.165	-0.0107495	0.00212164	4.42495e-07
Age	All	Yes	OTCase	seq.15431.31	-0.00377662	0.00202971	0.0629393
Age	All	Yes	Otoraplin	seq.15432.1	0.00406931	0.0021635	0.0601329
Age	All	Yes	p60-Src	seq.15433.4	-0.00249318	0.00189589	0.188646
Age	All	Yes	PNOC	seq.15434.5	-0.0011473	0.00215801	0.59503
Age	All	Yes	PNP	seq.15435.4	-0.00289587	0.00206426	0.160815
Age	All	Yes	RAMP1	seq.15436.40	0.00138956	0.00216982	0.521984
Age	All	Yes	RAMP3	seq.15437.11	-9.7265e-05	0.00216936	0.964243
Age	All	Yes	RND3	seq.15439.21	-0.00204919	0.00216246	0.34344
Age	All	Yes	NEC2	seq.15440.57	-0.0104395	0.00214379	1.2064e-06
Age	All	Yes	SAP3	seq.15441.6	0.0313166	0.00199313	1.60755e-52
Age	All	Yes	SCCA2	seq.15444.45	-0.000737297	0.0021566	0.732478
Age	All	Yes	SMDF	seq.15446.25	0.0031746	0.00215148	0.140226
Age	All	Yes	Sorbitol dehydrogenase	seq.15447.45	-0.00448332	0.00208571	0.0317119
Age	All	Yes	SQSTM	seq.15448.47	-0.00102791	0.00216087	0.634345
Age	All	Yes	TIM-4	seq.15449.33	0.0159508	0.00192572	2.18211e-16
Age	All	Yes	5'-Nucleotidase	seq.15452.5	0.00545275	0.00207569	0.00868145
Age	All	Yes	a1-Microglobulin	seq.15453.3	0.0142696	0.00205841	5.57996e-12
Age	All	Yes	ADA15:ECD	seq.15455.40	0.00478239	0.00216055	0.0269764
Age	All	Yes	Aminopeptidase N	seq.15457.14	0.00466791	0.00213084	0.028594
Age	All	Yes	CD26	seq.15460.9	-0.00688691	0.00215879	0.00144408
Age	All	Yes	CD8A	seq.15462.28	0.00154561	0.00204049	0.448858
Age	All	Yes	CNPY4	seq.15465.79	0.00203389	0.00213861	0.341704
Age	All	Yes	CO9A1	seq.15466.30	0.00437722	0.00216689	0.0435124
Age	All	Yes	CTHR1	seq.15467.10	0.0229587	0.00200794	2.30478e-29
Age	All	Yes	FHR1	seq.15468.14	-0.000153578	0.00212692	0.942445
Age	All	Yes	Hexosaminidase B	seq.15470.11	0.0120238	0.00213189	1.94517e-08
Age	All	Yes	LIPR2	seq.15471.29	-0.00271951	0.00215299	0.206691
Age	All	Yes	LRP11	seq.15472.16	0.018567	0.00208822	1.32754e-18
Age	All	Yes	PIN1	seq.15474.7	0.00457829	0.00203462	0.024546
Age	All	Yes	PLTP	seq.15475.4	-0.00577224	0.00208327	0.0056447
Age	All	Yes	REG3G	seq.15476.6	0.0120335	0.00204678	4.82516e-09
Age	All	Yes	VNN2	seq.15480.2	0.00108195	0.00209303	0.605262
Age	All	Yes	LL-37	seq.15481.45	-0.0175607	0.00210501	1.3464e-16
Age	All	Yes	A2ML1	seq.15482.12	-0.00147387	0.00215137	0.493371
Age	All	Yes	Agrin	seq.15483.377	0.000732838	0.00208612	0.725407
Age	All	Yes	ABP1	seq.15486.126	0.000210524	0.00211875	0.920861
Age	All	Yes	CES1	seq.15487.164	-8.90112e-06	0.00215548	0.996706
Age	All	Yes	CD248	seq.15491.20	0.0281054	0.00201108	2.11657e-42
Age	All	Yes	CRIM1:ECD	seq.15492.1	0.0073569	0.00214262	0.000607878
Age	All	Yes	FGFP1	seq.15494.11	0.0125763	0.00210769	2.85721e-09
Age	All	Yes	FOLR3	seq.15495.9	-0.00162191	0.00215786	0.452365
Age	All	Yes	HS3S1	seq.15497.9	-0.00213347	0.0021669	0.324955
Age	All	Yes	Attractin	seq.15499.11	0.00797414	0.00215178	0.00021647
Age	All	Yes	Lefty-A	seq.15503.15	0.0247392	0.00200262	7.92251e-34
Age	All	Yes	Lefty-A	seq.15503.20	0.00069544	0.00208334	0.738559
Age	All	Yes	Livin B	seq.15504.39	0.000388947	0.00216881	0.857692
Age	All	Yes	LRP12	seq.15506.34	-0.000722743	0.00216187	0.738178
Age	All	Yes	NAG	seq.15509.2	0.00556138	0.00215227	0.00983841
Age	All	Yes	NPTXR	seq.15511.37	-0.00517601	0.00210028	0.0138073
Age	All	Yes	Prostasin	seq.15513.108	0.00376385	0.00209419	0.0724429
Age	All	Yes	Pseudocholinesterase	seq.15514.26	-0.0122785	0.00210543	6.3871e-09
Age	All	Yes	SAA	seq.15515.2	0.00913017	0.00212158	1.76324e-05
Age	All	Yes	SAA-4	seq.15516.12	-0.00195247	0.00214624	0.363084
Age	All	Yes	Alcadein alpha-1	seq.15521.4	-0.00655664	0.00197212	0.000901406
Age	All	Yes	GAPR1	seq.15522.2	0.00389785	0.00210189	0.0638238
Age	All	Yes	HEM2	seq.15523.9	-0.00346309	0.0020407	0.089852
Age	All	Yes	PGAM2	seq.15524.30	-0.00162098	0.00196742	0.410089
Age	All	Yes	ADH1G	seq.15525.294	-0.00512715	0.00207538	0.0135774
Age	All	Yes	GSHB	seq.15526.33	-0.00469095	0.00206367	0.0231257
Age	All	Yes	DLDH	seq.15527.90	-0.00409773	0.00212612	0.0540811
Age	All	Yes	Cysteine-rich protein 1	seq.15529.33	-0.000624574	0.00190735	0.743358
Age	All	Yes	EphB4	seq.15530.33	0.0157331	0.0020411	2.00488e-14
Age	All	Yes	Macrophage scavenger receptor:ECD	seq.15533.97	0.0475426	0.00182435	5.48931e-129
Age	All	Yes	Malate dehydrogenase 2	seq.15534.26	-1.01353e-05	0.00209452	0.99614
Age	All	Yes	Marapsin	seq.15535.3	0.00293038	0.00213981	0.17101
Age	All	Yes	SLIK1	seq.15539.15	0.00237727	0.00209471	0.256558
Age	All	Yes	Vimentin	seq.15540.6	0.00996274	0.0021301	3.10551e-06
Age	All	Yes	KCRU	seq.15542.19	0.00965876	0.0021227	5.68338e-06
Age	All	Yes	kallikrein 14	seq.15544.25	0.0043079	0.0021327	0.0435248
Age	All	Yes	Calcineurin B a	seq.15545.13	0.0198058	0.00201819	3.12752e-22
Age	All	Yes	SERA	seq.15548.35	0.000727715	0.00211601	0.730951
Age	All	Yes	ACES	seq.15553.22	-0.00224115	0.00215413	0.298282
Age	All	Yes	AMY2B	seq.15556.49	-0.00480949	0.00211195	0.0228757
Age	All	Yes	AMPE	seq.15558.63	-0.00342412	0.00210711	0.104315
Age	All	Yes	ANTR2	seq.15559.5	0.00247537	0.00211841	0.242744
Age	All	Yes	Apo-TC II	seq.15560.52	-0.000256071	0.002153	0.905337
Age	All	Yes	BGLR	seq.15562.24	0.00494184	0.00193269	0.0106326
Age	All	Yes	CA125	seq.15565.102	0.00143939	0.0021275	0.49876
Age	All	Yes	Calponin-1	seq.15566.10	0.0150766	0.00212239	1.68787e-12
Age	All	Yes	CD3-zeta	seq.15567.2	0.00100515	0.00216992	0.643259
Age	All	Yes	Collagen II	seq.15569.15	-0.00288886	0.00207614	0.164243
Age	All	Yes	Complement receptor type 2	seq.15570.99	-0.0253066	0.00199233	1.35125e-35
Age	All	Yes	CSPG3	seq.15573.110	-0.00830405	0.00197316	2.68556e-05
Age	All	Yes	Cyclin A	seq.15574.37	0.00146153	0.00215441	0.497605
Age	All	Yes	ECP	seq.15576.158	0.00559929	0.00211825	0.00827342
Age	All	Yes	ENPP6	seq.15579.26	-0.00331688	0.00216316	0.125349
Age	All	Yes	EPHA7	seq.15580.2	-0.00291544	0.00216335	0.177924
Age	All	Yes	FANK1	seq.15581.16	0.00252399	0.00212999	0.236168
Age	All	Yes	FCN1	seq.15582.25	-0.00416939	0.00214405	0.0519598
Age	All	Yes	FCRLB	seq.15583.18	0.00388345	0.0021547	0.0716471
Age	All	Yes	FHR2	seq.15584.9	0.00626001	0.00216038	0.00380113
Age	All	Yes	fibulin 5	seq.15585.304	0.0282385	0.00204574	1.88149e-41
Age	All	Yes	FOLR2	seq.15587.20	0.01409	0.00179012	5.74131e-15
Age	All	Yes	galactosidase, alpha	seq.15588.17	0.00165735	0.002154	0.44173
Age	All	Yes	Gc-Globulin, Mixed Type	seq.15589.1	-0.0182264	0.0021084	1.0931e-17
Age	All	Yes	Glutathione peroxidase	seq.15591.28	-0.0036305	0.00202361	0.0729547
Age	All	Yes	HTRA1	seq.15594.47	0.0264093	0.0020404	7.63579e-37
Age	All	Yes	HEXI1	seq.15596.7	0.00319911	0.00208092	0.124366
Age	All	Yes	IL-6 sRa	seq.15602.43	-0.000804928	0.00208232	0.699128
Age	All	Yes	Integrin alpha-2	seq.15603.20	0.00103742	0.00211754	0.624248
Age	All	Yes	JNK2	seq.15604.18	0.00702313	0.0021354	0.00102339
Age	All	Yes	Keratin 19	seq.15606.19	0.00322992	0.00212234	0.128202
Age	All	Yes	KPYR	seq.15607.56	-0.00282202	0.00200823	0.16011
Age	All	Yes	KS6B1	seq.15608.5	-0.00337511	0.0021611	0.118505
Age	All	Yes	LAP	seq.15610.72	0.000691716	0.00214631	0.747273
Age	All	Yes	LIN7B	seq.15612.5	0.00682268	0.00215879	0.00159921
Age	All	Yes	LIPP	seq.15613.16	0.00101828	0.00207341	0.6234
Age	All	Yes	LIRA2	seq.15614.168	0.00146905	0.00213632	0.49175
Age	All	Yes	LIRB3	seq.15615.8	0.00201887	0.00215256	0.348413
Age	All	Yes	lymphotactin beta	seq.15617.8	-0.00214266	0.00216639	0.322759
Age	All	Yes	MOG	seq.15619.49	0.00344965	0.00216202	0.110744
Age	All	Yes	NLGN1	seq.15620.4	0.0148417	0.00174978	4.26098e-17
Age	All	Yes	OBCAM	seq.15622.13	0.0225078	0.00202397	6.54496e-28
Age	All	Yes	PD-1	seq.15623.1	-0.00286199	0.00216835	0.187023
Age	All	Yes	Perlecan	seq.15626.223	0.0101377	0.00212601	1.99202e-06
Age	All	Yes	PKB	seq.15627.83	0.00139474	0.00207012	0.50055
Age	All	Yes	PSG1	seq.15631.18	0.00414994	0.00214557	0.0532319
Age	All	Yes	RBP	seq.15633.6	0.000701261	0.00194343	0.71826
Age	All	Yes	SLIT1	seq.15634.139	0.00109095	0.00215677	0.613035
Age	All	Yes	SMOC2	seq.15635.4	0.014064	0.00199785	2.64729e-12
Age	All	Yes	SORC1	seq.15636.49	0.018952	0.00207822	1.80241e-19
Age	All	Yes	SORC3	seq.15637.38	0.00325415	0.00216014	0.13211
Age	All	Yes	TAGL	seq.15640.54	0.0398074	0.00189991	3.26716e-88
Age	All	Yes	TEFF1	seq.15641.20	0.00395731	0.00208	0.0572439
Age	All	Yes	Biotinidase	seq.15644.1	-0.0212633	0.00205876	2.15562e-24
Age	All	Yes	COAA1	seq.15653.9	0.0147373	0.00213383	6.66786e-12
Age	All	Yes	BMP-2	seq.15666.21	0.000295454	0.00216734	0.891581
Age	All	Yes	BMP-4	seq.15667.39	0.00439671	0.00206952	0.0337509
Age	All	Yes	BMP-8	seq.15668.19	-0.00714702	0.00214417	0.000874197
Age	All	Yes	BRAF1	seq.15669.7	-0.00943478	0.00212981	9.94365e-06
Age	All	Yes	C1QL2	seq.15670.15	-0.00745959	0.00215756	0.000556887
Age	All	Yes	CD79A	seq.15674.3	0.00459965	0.00212633	0.0306463
Age	All	Yes	CEBPB	seq.15675.3	-0.00418204	0.00215268	0.052192
Age	All	Yes	DKK2	seq.15678.71	0.0148398	0.00189762	8.49846e-15
Age	All	Yes	INHBC	seq.15686.49	0.00188319	0.00214692	0.380505
Age	All	Yes	Mannose-binding lectin	seq.15688.30	0.00572344	0.00214868	0.00779114
Age	All	Yes	NODAL	seq.15692.300	-0.000574679	0.00215259	0.789519
Age	All	Yes	PgR	seq.15693.9	0.0134085	0.00208159	1.48114e-10
Age	All	Yes	TXLNA	seq.15698.6	0.00236602	0.00214947	0.271141
Age	All	Yes	ALT	seq.16015.19	-0.00801297	0.00210587	0.000146069
Age	All	Yes	Cadherin-8	seq.16021.30	-0.000842001	0.00215105	0.695516
Age	All	Yes	VEGF sR3	seq.16035.8	-0.00769595	0.0019411	7.6083e-05
Age	All	Yes	SHC1:PID	seq.16043.30	0.00328437	0.00210634	0.11909
Age	All	Yes	OLR1	seq.16049.43	0.000284093	0.00216132	0.895437
Age	All	Yes	CFHR5	seq.16055.3	-0.000334703	0.00204063	0.869732
Age	All	Yes	IGF-II receptor	seq.16057.6	0.0110561	0.00207866	1.16212e-07
Age	All	Yes	NID2	seq.16060.99	0.00927281	0.00205777	6.98339e-06
Age	All	Yes	WIF-1	seq.16070.7	-0.00429678	0.00214573	0.0453699
Age	All	Yes	GRB2-related adapter protein 2	seq.16074.12	-0.00585534	0.00215218	0.00657213
Age	All	Yes	TEC	seq.16079.2	-0.0058949	0.00211422	0.00535058
Age	All	Yes	Aldose reductase-like	seq.16081.38	-0.000134098	0.00216069	0.950519
Age	All	Yes	EPHA4	seq.16288.17	-0.0056161	0.0020601	0.00646448
Age	All	Yes	GIP	seq.16292.288	0.000566793	0.00164468	0.730416
Age	All	Yes	Growth hormone-releasing factor	seq.16293.1	0.00307771	0.00216968	0.156199
Age	All	Yes	LGR5	seq.16296.43	-0.00766398	0.00214499	0.000361386
Age	All	Yes	ROBO4	seq.16297.14	-0.0030265	0.00216356	0.162014
Age	All	Yes	sPLA(2)-IID	seq.16298.84	-0.00207145	0.00217078	0.340076
Age	All	Yes	TIGIT	seq.16299.13	-0.00188272	0.00216481	0.384575
Age	All	Yes	TREM2	seq.16300.4	0.0344077	0.00196267	4.41517e-64
Age	All	Yes	SPLC2	seq.16302.11	-0.00644316	0.00213775	0.00261107
Age	All	Yes	LGR4	seq.16304.6	-0.00263028	0.00215109	0.221564
Age	All	Yes	Cadherin-11:ECD	seq.16305.10	0.00367978	0.00195301	0.0596901
Age	All	Yes	UNC5H4	seq.16307.22	0.00842667	0.00208522	5.52229e-05
Age	All	Yes	BTLA	seq.16308.14	-0.00463596	0.00201889	0.0217631
Age	All	Yes	Soggy-1	seq.16309.30	-0.00222822	0.00216473	0.303452
Age	All	Yes	Cadherin-6	seq.16312.45	-0.0108998	0.00212349	3.13116e-07
Age	All	Yes	VEGF sR1	seq.16315.105	-0.0042463	0.00212272	0.0455928
Age	All	Yes	Desmoglein-3	seq.16317.20	0.00202372	0.00190441	0.288072
Age	All	Yes	ALK-1	seq.16318.12	0.00540961	0.00213872	0.011504
Age	All	Yes	CD320	seq.16320.139	0.00502764	0.00216625	0.0203933
Age	All	Yes	PACAP	seq.16322.10	0.0123773	0.00205981	2.21642e-09
Age	All	Yes	NRX3A	seq.16323.8	0.0222561	0.00202931	3.26577e-27
Age	All	Yes	TLR1:ECD	seq.16324.38	-0.00411926	0.00217035	0.0578451
Age	All	Yes	HMGA1	seq.16536.3	0.00293382	0.00211858	0.166269
Age	All	Yes	STA5B	seq.16551.14	0.000714286	0.00214077	0.738672
Age	All	Yes	MYOC	seq.16558.2	0.0253904	0.00200191	1.68969e-35
Age	All	Yes	Alpha-1B-glycoprotein	seq.16561.9	0.00836065	0.0020196	3.62252e-05
Age	All	Yes	AP4A	seq.16583.8	0.0041502	0.0020886	0.0470511
Age	All	Yes	B3GN4	seq.16585.16	-0.00100197	0.00215052	0.641325
Age	All	Yes	Beta-casein	seq.16587.1	-0.00163165	0.00213854	0.44557
Age	All	Yes	BiP	seq.16588.10	0.0119256	0.00210763	1.75129e-08
Age	All	Yes	CHIA	seq.16591.71	-0.00548905	0.00213838	0.0103334
Age	All	Yes	FADD	seq.16593.3	-0.00295403	0.00207889	0.155483
Age	All	Yes	FAIM1	seq.16594.44	0.00700977	0.00212835	0.00100681
Age	All	Yes	GLRX3	seq.16596.25	0.00360899	0.00208245	0.0832428
Age	All	Yes	GLRX5	seq.16597.11	0.00273863	0.00216124	0.205249
Age	All	Yes	GPN1	seq.16599.38	-0.00200599	0.00214733	0.350327
Age	All	Yes	C1T9A	seq.16605.2	-0.00138997	0.00216003	0.519976
Age	All	Yes	Aldose reductase	seq.16606.85	0.0204663	0.00204115	4.08564e-23
Age	All	Yes	Gelsolin	seq.16607.78	-0.00862968	0.00213998	5.7251e-05
Age	All	Yes	KIRR2	seq.16609.106	0.00100635	0.00213672	0.637708
Age	All	Yes	LRP10	seq.16610.13	0.0162431	0.00205782	4.82693e-15
Age	All	Yes	SDC3	seq.16612.28	-0.00469284	0.00213742	0.0282392
Age	All	Yes	CAD17	seq.16613.3	0.00770736	0.00208928	0.000231202
Age	All	Yes	RSPO1	seq.16614.27	0.0263552	0.00202004	2.19046e-37
Age	All	Yes	ENOB	seq.16616.137	-0.012529	0.00205238	1.23633e-09
Age	All	Yes	Caspase-14	seq.16617.14	-0.00333748	0.00215974	0.12243
Age	All	Yes	CD69	seq.16618.7	0.00259608	0.00216601	0.230845
Age	All	Yes	LY75	seq.16620.26	0.00676007	0.00212171	0.0014643
Age	All	Yes	AIBP	seq.16621.77	0.00968319	0.00201335	1.62713e-06
Age	All	Yes	Activin B	seq.16746.12	-0.00550748	0.00215468	0.0106607
Age	All	Yes	BMP-3	seq.16748.1	-0.00346928	0.00215078	0.106896
Age	All	Yes	BMP-3b	seq.16749.79	-0.00384533	0.002151	0.0739776
Age	All	Yes	BNP	seq.16751.15	0.0130459	0.00213158	1.12261e-09
Age	All	Yes	CO6A2	seq.16753.46	0.0082898	0.00213482	0.000106497
Age	All	Yes	CSKP	seq.16754.40	0.00161847	0.00216655	0.455135
Age	All	Yes	GDF-3	seq.16755.195	-0.00481061	0.0021564	0.0258023
Age	All	Yes	GDF7	seq.16756.30	0.000500146	0.00215587	0.816567
Age	All	Yes	HDGF	seq.16758.96	0.010055	0.00202421	7.36895e-07
Age	All	Yes	IL-26	seq.16760.2	-0.00933193	0.00213298	1.27699e-05
Age	All	Yes	LECT2	seq.16763.11	-0.00192008	0.00206079	0.351595
Age	All	Yes	PBP	seq.16765.52	-0.00298593	0.00191128	0.118386
Age	All	Yes	PLAK	seq.16768.3	0.0013429	0.00216279	0.53473
Age	All	Yes	RAC3	seq.16769.20	0.00104261	0.0021438	0.626781
Age	All	Yes	REG1B	seq.16770.3	0.0235201	0.00203515	6.06092e-30
Age	All	Yes	SCUB3	seq.16773.29	0.00263577	0.00213623	0.217408
Age	All	Yes	HSP 70	seq.16780.6	0.00591634	0.00211103	0.00511887
Age	All	Yes	ENASE	seq.16781.2	-0.00161232	0.00213173	0.449532
Age	All	Yes	HD-5	seq.16785.45	0.0253935	0.00206213	1.24519e-33
Age	All	Yes	Siglec-5	seq.16792.4	0.00206512	0.00215242	0.337454
Age	All	Yes	OCAD1	seq.16802.31	-0.00379302	0.0021515	0.0780611
Age	All	Yes	CALB2	seq.16803.4	-0.000911299	0.00215867	0.672955
Age	All	Yes	PDE5A	seq.16805.5	0.00158917	0.00194415	0.413791
Age	All	Yes	TNNT3	seq.16807.35	-0.00424781	0.00215307	0.0486444
Age	All	Yes	NDKM	seq.16809.1	0.00907486	0.0020733	1.26573e-05
Age	All	Yes	RhoGDI	seq.16810.3	0.00484662	0.00191144	0.011302
Age	All	Yes	SLIM 1	seq.16814.13	-0.00263139	0.00215027	0.221192
Age	All	Yes	CDCP1	seq.16818.200	0.0499767	0.00172943	1.56961e-153
Age	All	Yes	APOL3	seq.16823.75	0.00237836	0.00213937	0.266396
Age	All	Yes	ATX3	seq.16825.20	0.00082694	0.00205683	0.687693
Age	All	Yes	Collagen a1(VI)	seq.16828.8	0.00494879	0.00215953	0.0220329
Age	All	Yes	DOK1	seq.16831.7	-0.000756431	0.00211636	0.720815
Age	All	Yes	FHR3	seq.16836.1	0.00106638	0.00216523	0.622419
Age	All	Yes	FLIP	seq.16837.20	0.00267361	0.00216251	0.216477
Age	All	Yes	MPZL1	seq.16845.15	0.00533983	0.00215634	0.0133567
Age	All	Yes	RAB3B	seq.16847.39	-0.00226118	0.00216769	0.297017
Age	All	Yes	RGS5	seq.16850.5	-0.00427435	0.00216046	0.0480165
Age	All	Yes	SCO2	seq.16851.50	0.003572	0.00215442	0.0974786
Age	All	Yes	NHRF3	seq.16852.10	-0.00216196	0.00216012	0.317022
Age	All	Yes	NRK1	seq.16853.5	-0.00138988	0.00216257	0.520495
Age	All	Yes	LSM4	seq.16854.17	-0.00766986	0.00214083	0.000348334
Age	All	Yes	MARE2	seq.16856.79	-0.000913898	0.00204953	0.655714
Age	All	Yes	RAB2A	seq.16857.2	0.000387042	0.00216648	0.85823
Age	All	Yes	RCN3	seq.16858.384	0.00110342	0.00211142	0.601315
Age	All	Yes	SHLB1	seq.16859.100	-0.00577627	0.00214963	0.00726764
Age	All	Yes	NANP	seq.16863.47	0.00386192	0.00215469	0.0732326
[truncated: 1,046,645+ more rows]
